# Supplementary material for: Stress response regulators identified through genome-wide transcriptome analysis of the (p)ppGpp-dependent response in Rhizobium etli
Source: Genome Biol. 2011 Feb 16;12(2):R17. doi: 10.1186/gb-2011-12-2-r17 (PMC3188799; doi:10.1186/gb-2011-12-2-r17)
Supplement: Additional file 3 — Table S1. The differentially expressed genes during stationary phase and exponential phase in the wild type compared to the rsh mutant. [file gb-2011-12-2-r17-S3.XLS]

## Sheet: Table S1, Stationary phase
Table S1
Locus tag/Functional class*	Gene symbol	Stationary phase expression (values Log2)		Expression ratio (Log2 )	Product name
*according to RhizoBase		Wild type	rsh Mutant
Amino acid transport and metabolism
RHE_CH00714	potF	14.9659	10.5676	4.3983	spermidine/putrescine ABC transporter, substrate-binding protein	Amino acid transport and metabolism
RHE_CH00736	dppAch1	11.3484	9.7144	1.634	dipeptide ABC transporter, substrate-binding protein	Amino acid transport and metabolism
RHE_CH01742	phhA	13.656	10.413	3.243	Phenylalanine 4-hydroxylase (EC 1.14.16.1)	Amino acid transport and metabolism
RHE_CH01745	-	15.4122	11.519	3.8932	4-hydroxyphenylpyruvate dioxygenase (EC 1.13.11.27)	Amino acid transport and metabolism
RHE_CH01895	aapP	11.2413	9.4235	1.8178	general L-amino acid ABC transporter ATP-binding protein	Amino acid transport and metabolism
RHE_CH01898	aapJ	13.032	10.1271	2.905	general L-amino acid-binding protein	Amino acid transport and metabolism
RHE_CH01903	cysE1	10.8402	9.4081	1.4322	serine O-acetyltransferase (EC 2.3.1.30)	Amino acid transport and metabolism
RHE_CH02102	glnA2	10.959	9.9061	1.0529	L-glutamine synthetase (EC 6.3.1.2)	Amino acid transport and metabolism
RHE_CH02418	-	11.504	9.6328	1.8713	amino acid ABC transporter substrate-binding protein, PAAT family (TC 3.A.1.3.-)	Amino acid transport and metabolism
RHE_CH02863	-	10.442	9.408	1.0341	probable amino acid efflux protein, LysE family	Amino acid transport and metabolism
RHE_CH03075	trpE	10.9172	9.061	1.8561	anthranilate synthase, component II (EC 4.1.3.27) / anthranilate synthase, component I (EC 4.1.3.27)	Amino acid transport and metabolism
RHE_CH03085	proX	11.167	10.0671	1.0999	proline/glycine betaine ABC transporter, substrate-binding protein	Amino acid transport and metabolism
RHE_CH03321	braC2	11.0376	9.1368	1.9008	general L-amino acid-binding protein	Amino acid transport and metabolism
RHE_CH03992	dppAch3	12.3279	11.0687	1.2592	dipeptide ABC transporter, substrate-binding protein	Amino acid transport and metabolism
RHE_CH00759	-	10.6157	12.4951	-1.8794	hypothetical protein	Amino acid transport and metabolism
RHE_CH03974	glnK	9.7172	11.3008	-1.5836	nitrogen regulatory protein P-II	Amino acid transport and metabolism
RHE_PD00178	nocT	10.0161	11.6095	-1.5934	amino acid ABC transporter substrate-binding protein, PAAT family (TC 3.A.1.3.-)	Amino acid transport and metabolism
RHE_PD00179	nocM	10.2202	11.4155	-1.1952	amino acid ABC transporter membrane protein 2, PAAT family (TC 3.A.1.3.-)	Amino acid transport and metabolism
RHE_PD00180	-	10.0919	11.5582	-1.4663	amino acid ABC transporter membrane protein 1, PAAT family (TC 3.A.1.3.-)	Amino acid transport and metabolism
RHE_PD00222	nifSd	9.7527	10.939	-1.1863	pyridoxal-phosphate-dependent aminotransferase protein (nitrogenase cofactor synthesis protein)	Amino acid transport and metabolism
RHE_PD00233	hisCd	10.6388	12.1075	-1.4687	histidinol-phosphate aminotransferase protein	Amino acid transport and metabolism
RHE_PD00350	-	10.5625	11.8079	-1.2455	putative L-iditol 2-dehydrogenase protein	Amino acid transport and metabolism
Carbohydrate transport and metabolism
RHE_CH00407	ptsNch	11.2412	9.5244	1.7168	PTS system IIA component	Carbohydrate transport and metabolism
RHE_CH00492	-	11.1603	9.1779	1.9823	monosaccharide ABC transporter substrate-binding protein, CUT2 family (TC 3.A.1.2.-)	Carbohydrate transport and metabolism
RHE_CH00696	aglE	13.3039	9.7631	3.5407	maltose-binding protein / trehalose-binding protein / sucrose-binding protein	Carbohydrate transport and metabolism
RHE_CH00700	aglK	10.3485	9.0983	1.2503	maltose ABC transporter ATP-binding protein / sucrose ABC transporter ATP-binding protein / trehalose ABC transporter ATP-binding protein	Carbohydrate transport and metabolism
RHE_CH01555	-	11.764	9.6895	2.0745	carbohydrate ABC transporter substrate-binding protein, CUT1 family (TC 3.A.1.1.-)	Carbohydrate transport and metabolism
RHE_CH02735	-	11.7419	10.0266	1.7153	putative L-sorbosone dehydrogenase protein	Carbohydrate transport and metabolism
RHE_CH02740	-	11.5074	10.4229	1.0845	putative phosphoglycerate mutase protein	Carbohydrate transport and metabolism
RHE_CH02741	-	11.9342	10.4894	1.4447	hypothetical protein	Carbohydrate transport and metabolism
RHE_CH03163	gguB	11.4497	10.2542	1.1956	multiple monosaccharide ABC transporter membrane protein	Carbohydrate transport and metabolism
RHE_CH03192	-	10.5309	9.3047	1.2262	monosaccharide ABC transporter substrate-binding protein, CUT2 family (TC 3.A.1.2.-)	Carbohydrate transport and metabolism
RHE_CH03500	fbaB	12.9151	10.0023	2.9128	fructose-bisphosphate aldolase (EC 4.1.2.13)	Carbohydrate transport and metabolism
RHE_CH03595	glgC	10.8522	9.1607	1.6915	glucose-1-phosphate adenylyltransferase (ADP-glucose synthase) protein	Carbohydrate transport and metabolism
RHE_CH03667	tal	11.6216	9.7203	1.9014	transaldolase (EC 2.2.1.2)	Carbohydrate transport and metabolism
RHE_PB00114	-	12.596	11.1438	1.4523	carbohydrate ABC transporter membrane protein 1, CUT1 family (TC 3.A.1.1.-)	Carbohydrate transport and metabolism
RHE_PB00115	-	14.3273	11.5688	2.7585	carbohydrate ABC transporter substrate-binding protein, CUT1 family (TC 3.A.1.1.-)	Carbohydrate transport and metabolism
RHE_PC00228	otsB	12.2121	9.979	2.2331	trehalose 6-phosphatase (EC 3.1.3.12)	Carbohydrate transport and metabolism
RHE_PD00087	rbsBd	13.2096	11.367	1.8426	monosaccharide ABC transporter substrate-binding protein, CUT2 family (TC 3.A.1.2.-)	Carbohydrate transport and metabolism
RHE_PD00089	rbsCd2	13.0598	11.7637	1.2961	monosaccharide ABC transporter membrane protein, CUT2 family (TC 3.A.1.2.-)	Carbohydrate transport and metabolism
RHE_PE00100	-	12.0905	10.4559	1.6346	carbohydrate ABC transporter substrate-binding protein, CUT1 family (TC 3.A.1.1.-)	Carbohydrate transport and metabolism
RHE_PF00068	-	12.2829	10.9634	1.3195	probable C4-dicarboxylate ABC transporter, substrate-binding protein	Carbohydrate transport and metabolism
RHE_PF00217	-	12.1857	10.5834	1.6024	monosaccharide ABC transporter substrate-binding protein, CUT2 family (TC 3.A.1.2.-)	Carbohydrate transport and metabolism
RHE_PF00277	-	11.351	10.0399	1.3111	putative alpha amylase protein	Carbohydrate transport and metabolism
RHE_PF00374	-	12.741	11.1413	1.5997	carbohydrate ABC transporter substrate-binding protein, CUT1 family (TC 3.A.1.1.-)	Carbohydrate transport and metabolism
RHE_CH00753	wzm	11.2711	13.7719	-2.5008	polysaccharide ABC transporter, permease protein	Carbohydrate transport and metabolism
RHE_CH00754	wzt	10.7098	12.3918	-1.682	polysaccharide ABC transporter, ATP-binding protein	Carbohydrate transport and metabolism
RHE_CH00924	ectC	10.3316	11.4798	-1.1482	ectoine synthase (EC 4.2.1.108)	Carbohydrate transport and metabolism
RHE_PA00024	-	10.2103	11.4754	-1.2652	carbohydrate ABC transporter membrane protein 2, CUT1 family (TC 3.A.1.1.-) / carbohydrate ABC transporter membrane protein 1, CUT1 family (TC 3.A.1.1.-)	Carbohydrate transport and metabolism
RHE_PA00087	otsAa	11.8245	13.8692	-2.0448	trehalose 6-phosphate synthase (EC 2.4.1.15)	Carbohydrate transport and metabolism
RHE_PD00104	-	10.9469	12.9284	-1.9815	monosaccharide ABC transporter substrate-binding protein, CUT2 family (TC 3.A.1.2.-)	Carbohydrate transport and metabolism
RHE_PD00128	teuB	10.1425	11.3576	-1.2151	monosaccharide ABC transporter substrate-binding protein, CUT2 family (TC 3.A.1.2.-)	Carbohydrate transport and metabolism
RHE_PD00130	teuC1	10.3477	12.3328	-1.9851	monosaccharide ABC transporter membrane protein, CUT2 family (TC 3.A.1.2.-)	Carbohydrate transport and metabolism
RHE_PD00131	teuC2	9.753	11.0248	-1.2718	monosaccharide ABC transporter membrane protein, CUT2 family (TC 3.A.1.2.-)	Carbohydrate transport and metabolism
RHE_PD00174	-	10.4418	11.7853	-1.3435	putative transporter protein	Carbohydrate transport and metabolism
RHE_PD00282	nodB	10.1248	11.3064	-1.1816	chitooligosacharide deacetylase protein	Carbohydrate transport and metabolism
RHE_PD00338	nolL	11.5742	13.5237	-1.9495	nodulation acetyltransferase protein	Carbohydrate transport and metabolism
RHE_PD00339	aquaporin Z	10.9294	12.6907	-1.7613	probable water channel protein	Carbohydrate transport and metabolism
RHE_PE00197	-	10.1532	12.2442	-2.0909	probable exopolysaccharide polymerization protein	Carbohydrate transport and metabolism
RHE_PE00354	-	10.2208	11.9273	-1.7065	beta-fructofuranosidase (EC 3.2.1.26)	Carbohydrate transport and metabolism
RHE_PF00208	thuG	10.2625	11.3042	-1.0417	maltose ABC transporter membrane protein / trehalose ABC transporter membrane protein	Carbohydrate transport and metabolism
RHE_PF00292	-	10.1838	12.2498	-2.066	carbohydrate ABC transporter membrane protein 1, CUT1 family (TC 3.A.1.1.-)	Carbohydrate transport and metabolism
RHE_PF00449	-	10.5182	11.5589	-1.0408	putative pyruvate decarboxylase protein	Carbohydrate transport and metabolism
Cell cycle control, mitosis and meiosis
RHE_CH01932	-	12.0005	9.8128	2.1877	putative septum formation initiator protein	Cell cycle control, mitosis and meiosis
RHE_PA00055	virC1	10.2446	11.4233	-1.1787	virulence VirC1 protein	Cell cycle control, mitosis and meiosis
Cell motility
RHE_CH00679	flgEch	10.7081	9.5992	1.1089	flagellar hook protein	Cell motility
RHE_CH00681	flgLch	10.8566	9.7188	1.1378	flagellar hook-assosiated protein	Cell motility
RHE_CH00684	flgD	11.448	9.9475	1.5005	flagellar basal-body rod protein	Cell motility
RHE_CH01335	-	13.5029	11.8042	1.6987	hypothetical protein	Cell motility
RHE_PD00103	-	10.7502	12.4909	-1.7407	methyl-accepting chemotaxis protein	Cell motility
RHE_PD00136	mcpCd	10.138	11.5103	-1.3724	methyl-accepting chemotaxis protein	Cell motility
Cell wall/membrane biogenesis
RHE_CH00485	-	10.7002	9.59	1.1102	probable glycine betaine ABC transporter, substrate binding protein	Cell wall/membrane biogenesis
RHE_CH02933	ropB2	12.3823	10.3019	2.0804	outer membrane protein	Cell wall/membrane biogenesis
RHE_CH03971	-	11.8814	10.111	1.7704	putative outer membrane lipoproteins carrier protein	Cell wall/membrane biogenesis
RHE_CH04078	ctpA	11.327	9.6283	1.6986	C-terminal processing peptidase protein	Cell wall/membrane biogenesis
RHE_PE00373	-	13.6241	11.0358	2.5882	probable symbiotically induced surface protein	Cell wall/membrane biogenesis
RHE_CH00760	-	10.4868	12.1953	-1.7085	probable nucleoside-diphosphate-sugar epimerase protein	Cell wall/membrane biogenesis
RHE_CH00761	-	10.7843	12.3834	-1.5991	putative beta-glycosyltransferase protein	Cell wall/membrane biogenesis
RHE_CH00766	-	10.7876	11.9176	-1.13	probable glycosyltransferase protein	Cell wall/membrane biogenesis
RHE_CH01355	exoQ	10.2901	11.6618	-1.3717	exopolysaccharide production protein	Cell wall/membrane biogenesis
RHE_CH03385	exoY	10.1058	11.5946	-1.4889	exopolysaccharide production protein	Cell wall/membrane biogenesis
RHE_CH03392	-	10.315	12.1634	-1.8485	hypothetical protein	Cell wall/membrane biogenesis
RHE_PA00005	-	11.2129	12.8885	-1.6756	hypothetical protein	Cell wall/membrane biogenesis
RHE_PB00001	lpsB1	9.6069	10.9952	-1.3883	galactosyltransferase protein	Cell wall/membrane biogenesis
RHE_PD00177	-	9.9703	11.1304	-1.1601	hypothetical protein	Cell wall/membrane biogenesis
RHE_PF00355	-	10.3772	11.7313	-1.3541	hypothetical protein	Cell wall/membrane biogenesis
Coenzyme transport and metabolism
RHE_CH01108	-	11.9008	13.8247	-1.9238	hypothetical protein	Coenzyme transport and metabolism
RHE_PD00262	hemNd2	10.193	11.3522	-1.1592	coproporphyrinogen III oxidase protein	Coenzyme transport and metabolism
Defense mechanisms
RHE_CH00236	-	11.0824	12.5955	-1.5131	probable restriction system protein	Defense mechanisms
RHE_PD00277	nodJ	11.0336	12.5855	-1.5519	nod factor ABC transporter, permease protein	Defense mechanisms
Energy production and conversion
RHE_CH02512	-	11.5945	10.0772	1.5173	hypothetical protein	Energy production and conversion
RHE_CH02614	coxP	12.4148	9.7633	2.6515	cytochrome-c oxidase subunit III protein	Energy production and conversion
RHE_CH02615	coxO	11.7315	9.7804	1.9511	cytochrome-c oxidase subunit III protein	Energy production and conversion
RHE_CH02616	coxN	13.4115	10.7256	2.6859	cytochrome-c oxidase subunit I protein	Energy production and conversion
RHE_CH02617	coxM	12.5224	10.7191	1.8033	cytochrome-c oxidase subunit II protein	Energy production and conversion
RHE_CH02618	-	14.5114	11.8171	2.6943	probable cytochrome-c protein	Energy production and conversion
RHE_CH03723	-	11.6253	9.3151	2.3102	putative aldehyde dehydrogenase protein	Energy production and conversion
RHE_PA00029	-	10.2252	11.3425	-1.1172	putative glycerol-3-phosphate dehydrogenase protein	Energy production and conversion
RHE_PA00088	ocs	11.2869	13.7017	-2.4147	D-lysopine dehydrogenase/D-octopine dehydrogenase protein	Energy production and conversion
RHE_PD00107	-	10.9766	12.0562	-1.0796	alcohol dehydrogenase protein	Energy production and conversion
RHE_PD00126	-	10.2557	11.4514	-1.1957	benzyl alcohol dehydrogenase (EC 1.1.1.90)	Energy production and conversion
RHE_PD00132	-	10.2543	11.6232	-1.3689	probable aryl-alcohol dehydrogenase protein	Energy production and conversion
RHE_PD00134	ndhD	10.5818	12.0357	-1.454	NADH dehydrogenase protein	Energy production and conversion
RHE_PD00191	-	9.6554	10.9659	-1.3105	hypothetical protein	Energy production and conversion
RHE_PD00201	-	10.3556	11.3678	-1.0122	nitrogenase, iron-molybdenum alpha chain protein	Energy production and conversion
RHE_PD00221	-	10.2976	11.7093	-1.4117	nitrogen fixation protein	Energy production and conversion
RHE_PD00230	-	10.1986	11.4237	-1.2252	ferredoxin protein	Energy production and conversion
RHE_PD00293	fixPd	9.8647	11.3756	-1.5109	cytochrome C oxidase, fixP chain (cbb3-type subunit III) protein	Energy production and conversion
RHE_PD00295	fixOd	9.9977	11.1647	-1.1671	cytochrome C oxidase, fixO chain protein	Energy production and conversion
RHE_PD00307	nifD1	10.4387	11.4501	-1.0114	nitrogenase, iron-molybdenum alpha chain protein	Energy production and conversion
RHE_PD00319	-	10.9433	12.1743	-1.231	probable luciferase protein	Energy production and conversion
RHE_PF00174	-	10.0842	11.1987	-1.1145	hypothetical protein	Energy production and conversion
Inorganic ion transport and metabolism
RHE_CH00462	-	11.5998	10.5992	1.0006	hypothetical protein	Inorganic ion transport and metabolism
RHE_CH01203	sodB	13.3038	10.6118	2.6919	superoxide dismutase protein	Inorganic ion transport and metabolism
RHE_CH04081	bfr	11.3725	10.3132	1.0593	bacterioferritin protein	Inorganic ion transport and metabolism
RHE_PE00259	-	12.3851	10.0152	2.3699	probable sulfate uptake ABC transporter, substrate-binding protein	Inorganic ion transport and metabolism
RHE_PD00193	-	10.8825	12.9063	-2.0238	probable cation efflux transporter protein	Inorganic ion transport and metabolism
RHE_PD00336	-	11.0178	13.0582	-2.0404	hypothetical protein	Inorganic ion transport and metabolism
RHE_PF00516	norB	9.8594	11.0024	-1.1431	nitric oxide reductase, NorB subunit apoprotein	Inorganic ion transport and metabolism
Intracellular trafficking and secretion
RHE_CH00006	secB	10.7356	9.4952	1.2404	protein translocase subunit secB	Intracellular trafficking and secretion
RHE_CH00202	pilA	17.0791	15.6221	1.457	component of type IV pilus, pilin subunit protein	Intracellular trafficking and secretion
RHE_PA00047	virB6a	10.7626	12.0656	-1.3029	transport secretion system IV, VirB6 protein	Intracellular trafficking and secretion
RHE_PA00049	virB8a	11.3261	12.5286	-1.2025	transport secretion system IV, VirB8 protein	Intracellular trafficking and secretion
RHE_PA00051	virB10a	11.1583	12.2384	-1.0801	transport secretion system IV, VirB10 protein	Intracellular trafficking and secretion
RHE_PA00070	virD4	10.7487	12.0733	-1.3246	transport secretion system IV, VirD4 protein	Intracellular trafficking and secretion
RHE_PA00128	virB2a	10.2152	11.6627	-1.4475	transport secretion system IV, VirB2 protein	Intracellular trafficking and secretion
RHE_PA00169	trbI	11.2112	12.4349	-1.2238	conjugal transfer protein I	Intracellular trafficking and secretion
RHE_PD00008	-	10.4228	12.0898	-1.667	hypothetical protein	Intracellular trafficking and secretion
RHE_PD00150	virB8d	9.4984	10.986	-1.4877	transport secretion system IV, VirB8 protein	Intracellular trafficking and secretion
Lipid transport and metabolism
RHE_CH02739	-	12.2433	10.4404	1.8029	probable myo-inositol-1-phosphate synthase protein	Lipid transport and metabolism
RHE_PE00299	-	12.8139	10.8846	1.9293	putative oxidoreductase protein, short-chain dehydrogenase reductase (SDR)family	Lipid transport and metabolism
RHE_CH00333	-	11.0084	12.5803	-1.5719	putative acetyltransferase protein	Lipid transport and metabolism
RHE_CH03393	-	10.4986	12.7922	-2.2936	probable acetyltransferase protein	Lipid transport and metabolism
RHE_PD00037	-	9.9397	11.4148	-1.4751	probable oxidoreductase protein	Lipid transport and metabolism
RHE_PD00102	-	10.1242	12.21	-2.0859	putative oxidoreductase, short-chain dehydrogenase/reductase family	Lipid transport and metabolism
RHE_PE00199	-	10.1099	11.9756	-1.8658	putative acetyltransferase protein	Lipid transport and metabolism
RHE_PF00132	-	10.0056	11.3244	-1.3188	probable fatty acid desaturase protein	Lipid transport and metabolism
RHE_PF00492	-	9.6855	11.0605	-1.375	hypothetical protein	Lipid transport and metabolism
Nucleotide transport and metabolism
RHE_CH01428	purF	10.6912	9.3782	1.3131	amidophosphoribosyltransferase (EC 2.4.2.14)	Nucleotide transport and metabolism
RHE_CH01766	cpdB	10.4262	9.4183	1.0079	2`,3`-cyclic-nucleotide 2`-phosphodiesterase protein	Nucleotide transport and metabolism
RHE_CH02799	thyA	11.5435	10.1975	1.3461	thymidylate synthase (EC 2.1.1.45)	Nucleotide transport and metabolism
RHE_CH03278	-	11.8576	9.6915	2.1662	dihydrouracil dehydrogenase (NAD+) (EC 1.3.1.1) / dihydropyrimidine dehydrogenase (NADP+) (EC 1.3.1.2)	Nucleotide transport and metabolism
RHE_PD00341	aptD	11.4275	13.2849	-1.8574	adenine phosphoribosyltransferase protein	Nucleotide transport and metabolism
RHE_PD00349	prsAd	9.9734	11.2744	-1.301	ribose-phosphate pyrophosphokinase protein	Nucleotide transport and metabolism
Posttranslational modification, protein turnover, chaperones
RHE_CH00145	dnaK	10.557	9.4194	1.1376	chaperone protein (Heat shock protein 70)	Posttranslational modification, protein turnover, chaperones
RHE_CH00381	nifUch1	11.9212	10.2612	1.6599	nitrogen fixation protein	Posttranslational modification, protein turnover, chaperones
RHE_CH01273	-	11.5764	10.0607	1.5157	probable serine protease protein	Posttranslational modification, protein turnover, chaperones
RHE_CH01502	ate	11.7804	10.1051	1.6754	arginyl-tRNA protein transferase protein	Posttranslational modification, protein turnover, chaperones
RHE_CH01587	clpP2	12.1337	10.5281	1.6056	ATP-dependent Clp protease proteolytic subunit ClpP (EC 3.4.21.92)	Posttranslational modification, protein turnover, chaperones
RHE_CH01588	clpX	12.4507	10.0326	2.418	ATP-dependent Clp protease ATP-binding subunit ClpX (EC 3.4.21.92)	Posttranslational modification, protein turnover, chaperones
RHE_CH01589	lon	11.6072	9.4245	2.1828	ATP-dependent proteinase. Serine peptidase. MEROPS family S16	Posttranslational modification, protein turnover, chaperones
RHE_CH01791	-	11.9907	10.7347	1.256	probable anti-oxidant protein, AhpCTSA family	Posttranslational modification, protein turnover, chaperones
RHE_CH01907	clpA	11.8541	9.2031	2.651	ATP-dependent Clp protease ATP-binding subunit ClpA (EC 3.4.21.92)	Posttranslational modification, protein turnover, chaperones
RHE_CH02220	-	12.2401	10.4366	1.8034	hypothetical protein	Posttranslational modification, protein turnover, chaperones
RHE_CH02304	grlA	14.4077	11.1579	3.2498	glutaredoxin protein	Posttranslational modification, protein turnover, chaperones
RHE_CH03069	clpP3	11.2168	9.8763	1.3405	ATP-dependent Clp protease proteolytic subunit ClpP (EC 3.4.21.92)	Posttranslational modification, protein turnover, chaperones
RHE_CH03458	ftsH	12.8214	9.8659	2.9555	membrane protease FtsH catalytic subunit (EC 3.4.24.-)	Posttranslational modification, protein turnover, chaperones
RHE_CH03690	osmC	14.0301	11.7059	2.3241	osmotically inducible protein	Posttranslational modification, protein turnover, chaperones
RHE_PF00472	-	11.8446	10.6	1.2446	probable small heat shock protein	Posttranslational modification, protein turnover, chaperones
RHE_CH00048	hslV	11.3183	12.3309	-1.0126	HslV component of HslUV peptidase. Threonine peptidase. MEROPS family T01B	Posttranslational modification, protein turnover, chaperones
RHE_CH03571	ibpA	12.0943	13.4591	-1.3648	molecular chaperone small heat shock protein	Posttranslational modification, protein turnover, chaperones
RHE_PD00217	-	10.1077	12.5819	-2.4742	putative hydroperoxide reductase protein	Posttranslational modification, protein turnover, chaperones
RHE_PD00268	nolO	10.7087	12.7992	-2.0905	carbamoyltransferase protein	Posttranslational modification, protein turnover, chaperones
RHE_PF00137	trxBf	10.2347	11.4006	-1.166	thioredoxin reductase (NADPH) protein	Posttranslational modification, protein turnover, chaperones
Pseudo gene
RHE_CH00286	-	9.9847	11.4481	-1.4634	Pseudo gene	Pseudo gene
RHE_CH00501	-	10.1578	11.243	-1.0852	Pseudo gene	Pseudo gene
RHE_CH00786	-	10.3048	11.3181	-1.0133	Pseudo gene	Pseudo gene
RHE_PA00057	-	10.1893	11.2802	-1.0909	Pseudo gene	Pseudo gene
RHE_PA00063	-	10.6396	11.9907	-1.3511	Pseudo gene	Pseudo gene
RHE_PA00065	-	10.425	11.9091	-1.4841	Pseudo gene	Pseudo gene
RHE_PA00075	-	10.4962	12.3666	-1.8704	Pseudo gene	Pseudo gene
RHE_PC00111	-	9.7322	10.9217	-1.1895	Pseudo gene	Pseudo gene
RHE_PD00111	-	10.4154	11.59	-1.1746	Pseudo gene	Pseudo gene
RHE_PD00112	-	10.7987	12.4462	-1.6475	Pseudo gene	Pseudo gene
RHE_PD00138	-	10.1059	11.7736	-1.6676	Pseudo gene	Pseudo gene
RHE_PD00253	cpxP1	9.9749	11.4676	-1.4928	Pseudo gene	Pseudo gene
RHE_PD00256	-	10.6698	11.9363	-1.2664	Pseudo gene	Pseudo gene
RHE_PD00279	nodU	10.9792	12.1593	-1.1801	Pseudo gene	Pseudo gene
RHE_PD00305	nifE1	10.0148	11.0395	-1.0248	Pseudo gene	Pseudo gene
RHE_PD00309	-	10.5609	11.6174	-1.0565	Pseudo gene	Pseudo gene
RHE_PF00219	-	10.363	11.7782	-1.4152	Pseudo gene	Pseudo gene
Replication, recombination and repair
RHE_CH00806	-	12.5825	10.5107	2.0718	probable NTP pyrophosphohydrolase protein, MuT/nudix family	Replication, recombination and repair
RHE_CH01533	himA	11.4603	10.4397	1.0207	integration host factor alpha-subunit protein	Replication, recombination and repair
RHE_PE00232	-	11.7886	10.6233	1.1653	probable DNA-directed DNA polymerase protein	Replication, recombination and repair
RHE_CH00235	-	11.0716	12.0746	-1.003	probable recombinase, resolvase family	Replication, recombination and repair
RHE_CH00238	-	11.3898	13.1249	-1.7351	probable insertion sequence transposase protein	Replication, recombination and repair
RHE_CH00241	-	10.2205	11.5476	-1.3271	putative recombinase protein, phage integrase family	Replication, recombination and repair
RHE_CH00776	-	11.3303	12.5829	-1.2526	probable insertion sequence transposase protein	Replication, recombination and repair
RHE_CH00779	-	11.73	12.9369	-1.2069	probable insertion sequence transposase protein	Replication, recombination and repair
RHE_CH01057	-	10.0834	12.1095	-2.0261	hypothetical protein	Replication, recombination and repair
RHE_CH01967	-	9.9781	11.1251	-1.147	putative site-specific recombinase, phage integrase family protein	Replication, recombination and repair
RHE_CH01993	-	9.9621	11.8823	-1.9202	probable resolvase protein	Replication, recombination and repair
RHE_CH02011	-	11.3517	12.7771	-1.4254	putative insertion sequence transposase protein	Replication, recombination and repair
RHE_CH02015	-	11.628	13.4634	-1.8354	putative insertion sequence transposase protein	Replication, recombination and repair
RHE_CH03057	-	11.5786	12.9009	-1.3223	probable insertion sequence transposase protein	Replication, recombination and repair
RHE_PA00001	-	11.8279	14.2582	-2.4303	hypothetical protein	Replication, recombination and repair
RHE_PA00009	-	9.9463	11.2367	-1.2903	probable insertion sequence transposase protein, IS21/IS408/IS1162 family	Replication, recombination and repair
RHE_PA00019	-	10.3521	11.3593	-1.0072	putative nucleotidyltransferase protein	Replication, recombination and repair
RHE_PA00039	-	10.9353	12.1437	-1.2084	putative insertion sequence transposase protein	Replication, recombination and repair
RHE_PA00056	-	10.6517	12.161	-1.5093	transposase, IS4 family	Replication, recombination and repair
RHE_PA00066	-	10.2933	11.9109	-1.6176	putative insertion sequence ATP-binding protein, IS21/IS1162 family	Replication, recombination and repair
RHE_PA00072	-	10.9592	12.139	-1.1798	probable insertion sequence ATP-binding protein	Replication, recombination and repair
RHE_PA00073	-	10.4788	11.5461	-1.0673	probable insertion sequence ATP-binding protein, IS21 family	Replication, recombination and repair
RHE_PA00074	-	10.1851	12.2307	-2.0456	putative insertion sequence transposase protein, IS3 family	Replication, recombination and repair
RHE_PA00078	-	10.6397	11.764	-1.1243	putative insertion sequence ATP-binding protein, IS21 family	Replication, recombination and repair
RHE_PA00079	-	10.6537	12.1005	-1.4468	putative insertion sequence transposase protein	Replication, recombination and repair
RHE_PA00083	-	11.4025	13.2208	-1.8184	probable insertion sequence transposase protein	Replication, recombination and repair
RHE_PA00086	-	11.1651	12.6122	-1.4472	transposase, IS4 family	Replication, recombination and repair
RHE_PA00092	-	11.3882	12.688	-1.2998	transposase, IS4 family	Replication, recombination and repair
RHE_PA00093	-	10.425	11.6844	-1.2594	probable insertion sequence transposase protein, mutator family	Replication, recombination and repair
RHE_PA00099	-	12.1849	13.597	-1.4121	putative insertion sequence transposase protein	Replication, recombination and repair
RHE_PA00106	-	10.9912	12.3059	-1.3147	transposase, IS4 family	Replication, recombination and repair
RHE_PA00108	-	10.8876	11.8916	-1.0041	putative insertion sequence transposase protein	Replication, recombination and repair
RHE_PA00115	-	10.4834	11.5248	-1.0414	putative insertion sequence transposase protein, IS1111A/IS1328/IS1533 family	Replication, recombination and repair
RHE_PA00117	-	10.9342	12.6634	-1.7292	transposase, IS4 family	Replication, recombination and repair
RHE_PA00118	-	10.9102	12.5177	-1.6075	putative insertion sequence transposase protein	Replication, recombination and repair
RHE_PA00121	-	10.5099	12.8844	-2.3745	putative insertion sequence transposase protein	Replication, recombination and repair
RHE_PA00125	-	10.9491	12.996	-2.047	putative insertion sequence transposase protein	Replication, recombination and repair
RHE_PA00135	-	11.3917	12.7479	-1.3562	putative insertion sequence transposase protein	Replication, recombination and repair
RHE_PA00137	-	10.3223	11.6415	-1.3192	putative insertion sequence transposase protein	Replication, recombination and repair
RHE_PD00074	-	10.4091	11.5388	-1.1298	putative insertion sequence transposase truncated protein	Replication, recombination and repair
RHE_PD00075	-	11.2984	12.617	-1.3186	probable insertion sequence transposase protein	Replication, recombination and repair
RHE_PD00100	-	11.3889	12.769	-1.3801	probable insertion sequence transposase protein	Replication, recombination and repair
RHE_PD00122	-	9.9873	11.1242	-1.1369	hypothetical protein	Replication, recombination and repair
RHE_PD00124	-	10.0154	11.0744	-1.059	probable insertion sequence transposase protein	Replication, recombination and repair
RHE_PD00195	-	10.0569	11.5618	-1.505	probable insertion sequence transposase protein	Replication, recombination and repair
RHE_PD00203	-	10.6101	11.6571	-1.047	putative insertion sequence transposase protein	Replication, recombination and repair
RHE_PD00204	-	10.694	12.1425	-1.4485	putative insertion sequence transposase truncated protein	Replication, recombination and repair
RHE_PD00206	-	9.7804	10.8594	-1.0791	putative insertion sequence transposase protein	Replication, recombination and repair
RHE_PD00209	-	13.5027	15.0426	-1.5398	putative reverse transcriptase/maturase protein	Replication, recombination and repair
RHE_PD00236	-	10.2968	12.7583	-2.4615	putative integrase protein	Replication, recombination and repair
RHE_PD00255	-	10.8931	12.9111	-2.0181	probable insertion sequence transposase protein	Replication, recombination and repair
RHE_PD00270	-	10.3936	11.5665	-1.1728	transposase, IS4 family	Replication, recombination and repair
RHE_PD00271	-	10.5864	11.9292	-1.3428	transposase, IS4 family	Replication, recombination and repair
RHE_PD00284	-	9.8465	11.8244	-1.9779	hypothetical protein	Replication, recombination and repair
RHE_PD00321	-	9.9458	11.2896	-1.3438	probable insertion sequence transposase protein	Replication, recombination and repair
RHE_PD00323	-	10.9896	12.4315	-1.4419	probable insertion sequence transposase protein	Replication, recombination and repair
RHE_PD00329	-	10.7535	11.7641	-1.0106	putative insertion sequence transposase protein	Replication, recombination and repair
RHE_PD00330	-	10.9366	12.0782	-1.1416	probable insertion sequence transposase protein	Replication, recombination and repair
RHE_PD00334	-	10.699	11.9617	-1.2627	putative insertion sequence transposase protein	Replication, recombination and repair
RHE_PD00346	-	11.2812	12.6994	-1.4182	probable insertion sequence transposase protein	Replication, recombination and repair
Secondary metabolites biosynthesis, transport and catabolism
RHE_CH01746	hmgA	12.6107	9.5797	3.031	homogentisate 1,2-dioxygenase (EC 1.13.11.5)	Secondary metabolites biosynthesis, transport and catabolism
RHE_CH00752	-	10.702	12.0195	-1.3175	probable SAM-dependent methyltransferase protein	Secondary metabolites biosynthesis, transport and catabolism
RHE_CH00755	-	10.5074	11.8557	-1.3482	putative glycosyl/methyltransferase hybrid protein	Secondary metabolites biosynthesis, transport and catabolism
RHE_CH00767	-	10.323	11.5891	-1.2661	hypothetical protein	Secondary metabolites biosynthesis, transport and catabolism
RHE_CH00768	nlpE1	10.3007	11.495	-1.1943	lipopolysaccharide biosynthesis protein (SAM-dependent methyltransferase protein)	Secondary metabolites biosynthesis, transport and catabolism
RHE_CH00769	lpeA	11.6416	13.3343	-1.6928	lipolysaccharide tri-O-methyl-fucosylation protein (SAM-dependent methyltransferase protein)	Secondary metabolites biosynthesis, transport and catabolism
RHE_PD00215	-	10.0356	11.056	-1.0203	cytochrome P450 monooxygenase protein	Secondary metabolites biosynthesis, transport and catabolism
RHE_PD00269	noel	10.6709	11.8549	-1.184	nodulation protein	Secondary metabolites biosynthesis, transport and catabolism
Signal transduction mechanisms
RHE_CH00030	-	11.3502	9.564	1.7862	probable two-component sensor histidine kinase protein	Signal transduction mechanisms
RHE_CH00630	-	12.0995	10.1083	1.9912	putative two-component sensor histidine kinase protein	Signal transduction mechanisms
RHE_CH00678	-	10.7308	9.415	1.3158	transcriptional regulator	Signal transduction mechanisms
RHE_CH01233	-	11.3188	9.6814	1.6374	probable universal stress protein	Signal transduction mechanisms
RHE_CH02287	-	11.6546	10.1735	1.4811	transcriptional regulator, BolA protein family	Signal transduction mechanisms
RHE_CH02556	-	11.3836	9.799	1.5846	putative two-component response regulator protein	Signal transduction mechanisms
RHE_CH02645	-	11.8841	10.452	1.4321	diguanylate cyclase/phosphodiesterase	Signal transduction mechanisms
RHE_CH02817	prkA	16.3507	11.5814	4.7693	putative serine protein kinase protein	Signal transduction mechanisms
RHE_CH02916	cinI	12.552	9.8902	2.6617	N-acyl-L-homoserine lactone (AHL) synthase protein	Signal transduction mechanisms
RHE_CH03275	tcrX	14.4013	10.8451	3.5562	two-component response regulator protein	Signal transduction mechanisms
RHE_CH03334	ctrA	12.5622	11.2573	1.3049	cell cycle transcriptional regulator CtrA	Signal transduction mechanisms
RHE_CH03335	-	11.104	9.7503	1.3537	probable two-component response regulator protein	Signal transduction mechanisms
RHE_PF00057	-	12.0871	11.0606	1.0264	hypothetical protein	Signal transduction mechanisms
RHE_CH02000	-	10.1679	11.5981	-1.4303	hypothetical protein	Signal transduction mechanisms
RHE_PA00032	-	11.6795	13.3558	-1.6762	hypothetical protein	Signal transduction mechanisms
RHE_PA00042	virA	10.5279	11.9535	-1.4256	two-component sensor histidine kinase VirA protein	Signal transduction mechanisms
RHE_PC00110	-	10.1303	11.8913	-1.761	putative DnaK suppressor protein	Signal transduction mechanisms
RHE_PD00023	-	9.9514	11.273	-1.3216	putative two-component sensor histidine kinase/response regulator hybrid protein (FixL-related)	Signal transduction mechanisms
RHE_PD00105	-	10.1292	11.6894	-1.5603	diguanylate cyclase/phosphodiesterase with PAS/PAC sensor(s)	Signal transduction mechanisms
RHE_PD00137	-	10.3788	12.2973	-1.9185	diguanylate cyclase/phosphodiesterase with PAS/PAC sensor(s)	Signal transduction mechanisms
RHE_PE00107	-	10.2701	11.8292	-1.5592	diguanylate cyclase/phosphodiesterase	Signal transduction mechanisms
RHE_PE00175	-	9.9193	10.9961	-1.0768	PAS/PAC sensor signal transduction histidine kinase (EC 2.7.3.-)	Signal transduction mechanisms
RHE_PE00176	-	9.9777	11.502	-1.5244	probable two-component response regulator protein	Signal transduction mechanisms
RHE_PF00118	-	10.1815	11.2369	-1.0554	hypothetical protein	Signal transduction mechanisms
RHE_PF00120	-	10.6299	11.6591	-1.0293	putative two-component response regulator protein	Signal transduction mechanisms
RHE_PF00141	-	9.9957	11.0325	-1.0368	diguanylate cyclase/phosphodiesterase	Signal transduction mechanisms
Transcription
RHE_CH00371	-	14.3101	12.1913	2.1187	transcriptional regulator	Transcription
RHE_CH00453	-	11.1992	9.5631	1.6361	hypothetical protein	Transcription
RHE_CH00455	-	12.5331	11.1172	1.4159	transcriptional regulator, TetR family	Transcription
RHE_CH00713	-	10.7396	9.2364	1.5032	putative transcriptional regulator protein	Transcription
RHE_CH00735	rirA	11.9822	10.7986	1.1836	transcriptional regulator, BadM/Rrf2 family	Transcription
RHE_CH00966	-	11.4014	9.7064	1.695	putative transcriptional regulator protein	Transcription
RHE_CH01551	-	12.3204	9.8848	2.4356	hypothetical protein	Transcription
RHE_CH01885	cspA3	10.3391	9.2817	1.0575	cold-shock DNA-binding protein family	Transcription
RHE_CH01928	lexA	10.4665	8.7769	1.6896	transcriptional regulator repressor LexA protein	Transcription
RHE_CH02568	cspA4	11.7696	9.618	2.1516	cold-shock DNA-binding protein family	Transcription
RHE_CH03208	-	11.2494	10.0482	1.2012	probable transcriptional regulator protein	Transcription
RHE_CH03273	rpoE4	11	9.5	1.5	RNA polymerase sigma factor protein (sigma-24)	Transcription
RHE_CH04025	-	14.5633	12.3434	2.2199	transcriptional regulator, CarD family	Transcription
RHE_PD00109	-	11.8766	10.6062	1.2704	transcriptional regulator, GntR family	Transcription
RHE_PE00434	-	12.7926	11.3344	1.4582	putative transcriptional regulator protein, Cro/CI family	Transcription
RHE_PF00052	ecfG2	11.7035	10.5483	1.1552	probable RNA polymerase sigma-E factor protein (sigma-24), ECF family	Transcription
RHE_PF00155	-	11.1923	9.4902	1.7022	probable transcriptional regulator protein, MarR family	Transcription
RHE_CH02977	-	11.0881	12.1103	-1.0222	transcriptional regulator, ArsR family	Transcription
RHE_CH03861	-	10.1478	11.8028	-1.655	transcriptional regulator, ArsR family	Transcription
RHE_PC00046	-	11.2358	12.5184	-1.2826	hypothetical protein	Transcription
RHE_PC00134	-	10.1323	11.3162	-1.1839	probable transcriptional regulator protein, Cro/CI family	Transcription
RHE_PD00067	-	10.8032	11.8607	-1.0575	putative transcriptional regulator protein	Transcription
RHE_PD00098	-	10.0082	11.4901	-1.4819	transcriptional regulator, AraC family	Transcription
RHE_PD00173	-	10.0042	11.1025	-1.0983	transcriptional regulator, AraC family	Transcription
RHE_PD00176	-	10.6452	11.8681	-1.2229	putative transcriptional regulator protein	Transcription
RHE_PD00181	nocR	10.2301	12.0153	-1.7852	transcriptional regulator, LysR family	Transcription
RHE_PD00235	-	9.8573	11.1609	-1.3035	hypothetical protein	Transcription
RHE_PD00318	nodD3	10.7667	12.5153	-1.7487	transcriptional regulator, LysR family	Transcription
RHE_PF00163	-	9.7823	10.9717	-1.1894	transcriptional regulator, GntR family	Transcription
Translation
RHE_CH00406	-	14.0801	11.1612	2.9189	SSU ribosomal protein S30P / sigma 54 modulation protein	Translation
RHE_CH00439	rpmH	10.3505	9.3433	1.0072	LSU ribosomal protein L34P	Translation
RHE_CH01658	tufB	11.342	10.2081	1.1339	translation elongation factor 1A (EF-1A/EF-Tu)	Translation
RHE_CH01666	rplL	10.5185	9.2679	1.2506	LSU ribosomal protein L12P	Translation
RHE_CH01673	tufA	11.3435	10.3157	1.0278	translation elongation factor 1A (EF-1A/EF-Tu)	Translation
RHE_CH03936	ligT	12.6755	10.1022	2.5733	2`-5` RNA ligase protein	Translation
RHE_PA00158	traCa	11.285	10.1234	1.1617	conjugal transfer protein C	Translation
RHE_PE00253	-	11.5927	10.4121	1.1806	hypothetical protein	Translation
RHE_PC00150	-	9.4513	11.0766	-1.6252	hypothetical protein	Translation
RHE_PD00315	-	10.3314	12.0678	-1.7364	probable methionyl-tRNA synthetase protein	Translation
Function unknown
RHE_CH00147	-	13.2342	11.3803	1.8539	hypothetical protein	Function unknown
RHE_CH00268	-	15.0613	11.1278	3.9335	hypothetical protein	Function unknown
RHE_CH00479	-	16.5546	14.8543	1.7003	hypothetical protein	Function unknown
RHE_CH01139	-	13.2572	11.6136	1.6436	hypothetical protein	Function unknown
RHE_CH01383	-	12.6562	11.009	1.6472	hypothetical protein	Function unknown
RHE_CH01715	-	12.5622	9.6566	2.9057	hypothetical protein	Function unknown
RHE_CH01796	-	11.6904	10.2192	1.4712	hypothetical conserved membrane protein	Function unknown
RHE_CH01802	-	16.3457	12.7777	3.568	hypothetical protein	Function unknown
RHE_CH01816	-	13.0186	10.8278	2.1908	hypothetical protein	Function unknown
RHE_CH01906	clpS	14.9858	13.1252	1.8606	ATP-dependent Clp protease adaptor protein	Function unknown
RHE_CH02073	-	12.0436	10.027	2.0166	hypothetical protein	Function unknown
RHE_CH02171	-	13.022	10.6491	2.3729	hypothetical conserved membrane protein	Function unknown
RHE_CH02274	-	12.5152	10.3999	2.1154	hypothetical conserved membrane protein	Function unknown
RHE_CH02275	-	13.3364	10.2106	3.1258	hypothetical conserved membrane protein	Function unknown
RHE_CH02503	-	15.6137	12.4933	3.1204	hypothetical protein	Function unknown
RHE_CH02513	-	12.2064	10.409	1.7974	hypothetical protein	Function unknown
RHE_CH02591	-	11.536	9.7616	1.7745	hypothetical protein	Function unknown
RHE_CH02613	-	13.8947	11.6519	2.2427	hypothetical conserved membrane protein	Function unknown
RHE_CH02662	-	12.092	10.0655	2.0265	hypothetical protein	Function unknown
RHE_CH02734	-	13.0846	10.8195	2.2652	hypothetical conserved membrane protein	Function unknown
RHE_CH02778	-	12.4471	10.5597	1.8874	hypothetical protein	Function unknown
RHE_CH02800	-	12.8941	10.6484	2.2457	hypothetical protein	Function unknown
RHE_CH02815	-	13.2778	10.6656	2.6123	hypothetical protein	Function unknown
RHE_CH02816	-	13.2767	10.5561	2.7206	hypothetical protein	Function unknown
RHE_CH02856	mraZ	10.9949	9.8769	1.118	MraZ protein	Function unknown
RHE_CH02943	-	11.7766	10.1962	1.5804	hypothetical protein	Function unknown
RHE_CH03012	-	14.2422	10.323	3.9191	hypothetical protein	Function unknown
RHE_CH03017	-	12.0791	10.2003	1.8789	hypothetical protein	Function unknown
RHE_CH03048	-	14.3408	11.0415	3.2993	hypothetical protein	Function unknown
RHE_CH03237	-	12.201	10.0202	2.1808	hypothetical protein	Function unknown
RHE_CH03432	-	11.8134	9.3891	2.4243	hypothetical protein	Function unknown
RHE_CH03509	-	13.7635	10.6022	3.1613	hypothetical protein	Function unknown
RHE_CH03584	-	12.141	9.7293	2.4117	hypothetical protein	Function unknown
RHE_CH03977	-	11.5965	9.7807	1.8158	hypothetical protein	Function unknown
RHE_CH04075	-	14.2936	13.0212	1.2724	hypothetical protein	Function unknown
RHE_PB00040	-	13.1731	10.5003	2.6728	hypothetical protein	Function unknown
RHE_PF00020	-	11.6315	10.5988	1.0327	putative ribonuclease protein	Function unknown
RHE_PF00051	-	13.0532	9.9676	3.0856	hypothetical protein	Function unknown
RHE_PF00058	-	13.4481	11.3152	2.1329	hypothetical protein	Function unknown
RHE_CH00232	-	11.4139	13.1173	-1.7035	hypothetical protein	Function unknown
RHE_CH00765	-	11.5873	13.4588	-1.8715	hypothetical protein	Function unknown
RHE_CH01891	-	9.9129	10.9788	-1.0659	hypothetical protein	Function unknown
RHE_CH03185	-	11.348	12.9136	-1.5656	hypothetical protein	Function unknown
RHE_PA00129	-	10.2802	11.2945	-1.0143	hypothetical protein	Function unknown
RHE_PD00220	-	10.8111	13.3616	-2.5504	Fe-S cofactor nitrogenase synthesis protein	Function unknown
RHE_PD00276	-	10.7335	12.543	-1.8096	hypothetical protein	Function unknown
RHE_PF00495	-	10.5607	12.5051	-1.9444	hypothetical protein	Function unknown
Not in COGs
RHE_CH00018	-	13.8013	12.2378	1.5634	hypothetical protein	Not in COGs
RHE_CH00137	-	10.8723	9.8182	1.054	hypothetical protein	Not in COGs
RHE_CH00180	-	15.2874	13.6158	1.6716	hypothetical protein	Not in COGs
RHE_CH00265	-	12.8435	9.3769	3.4666	hypothetical protein	Not in COGs
RHE_CH00332	-	13.5805	12.1728	1.4077	hypothetical protein	Not in COGs
RHE_CH00454	-	13.3821	10.3776	3.0045	hypothetical protein	Not in COGs
RHE_CH00499	-	11.5506	10.1561	1.3945	hypothetical protein	Not in COGs
RHE_CH00575	-	12.822	10.0267	2.7954	hypothetical protein	Not in COGs
RHE_CH00600	-	11.4425	9.8999	1.5426	hypothetical protein	Not in COGs
RHE_CH00682	flaF	13.6389	12.6312	1.0077	flagellin synthesis regulator protein	Not in COGs
RHE_CH00683	flbT	11.7948	10.3049	1.4899	flagellin synthesis regulator (repressor) protein	Not in COGs
RHE_CH00851	-	16.2639	13.6137	2.6502	hypothetical protein	Not in COGs
RHE_CH00902	-	11.9382	9.3838	2.5544	hypothetical protein	Not in COGs
RHE_CH00965	-	14.9469	11.0349	3.912	hypothetical protein	Not in COGs
RHE_CH01087	-	11.8454	10.3801	1.4654	hypothetical protein	Not in COGs
RHE_CH01128	-	12.1373	10.7199	1.4174	hypothetical protein	Not in COGs
RHE_CH01156	-	15.0113	13.3323	1.6791	hypothetical protein	Not in COGs
RHE_CH01231	-	14.4591	12.092	2.3671	hypothetical protein	Not in COGs
RHE_CH01237	usg	12.8994	10.6004	2.2989	usg protein (probable subunit of phosphoribosylanthranilate isomerase protein)	Not in COGs
RHE_CH01246	-	13.3928	10.5916	2.8012	hypothetical protein	Not in COGs
RHE_CH01249	rosR	13.3712	11.0026	2.3686	transcriptional regulator protein - nodulation competitiveness determinant	Not in COGs
RHE_CH01258	-	13.1457	10.6235	2.5222	hypothetical protein	Not in COGs
RHE_CH01333	-	11.4561	9.5152	1.9409	hypothetical protein	Not in COGs
RHE_CH01399	-	12.254	10.3687	1.8852	hypothetical protein	Not in COGs
RHE_CH01537	-	12.8928	10.2481	2.6447	hypothetical protein	Not in COGs
RHE_CH01579	-	15.537	14.0366	1.5005	hypothetical protein	Not in COGs
RHE_CH01732	-	12.4531	9.6473	2.8058	hypothetical protein	Not in COGs
RHE_CH01733	-	12.8857	11.0149	1.8708	hypothetical protein	Not in COGs
RHE_CH01778	-	15.1193	11.8677	3.2516	hypothetical protein	Not in COGs
RHE_CH01798	-	12.413	9.6275	2.7854	hypothetical protein	Not in COGs
RHE_CH01800	-	12.0305	10.4736	1.5569	hypothetical protein	Not in COGs
RHE_CH01904	-	11.1411	9.5427	1.5983	hypothetical protein	Not in COGs
RHE_CH01905	-	11.7384	9.9265	1.8119	hypothetical protein	Not in COGs
RHE_CH01990	-	11.5482	9.3444	2.2038	hypothetical protein	Not in COGs
RHE_CH02030	-	11.9416	9.8501	2.0915	hypothetical protein	Not in COGs
RHE_CH02111	-	13.3253	10.9873	2.338	hypothetical protein	Not in COGs
RHE_CH02132	-	14.2888	11.7614	2.5274	hypothetical protein	Not in COGs
RHE_CH02152	-	12.3449	10.0381	2.3069	hypothetical protein	Not in COGs
RHE_CH02153	-	12.5547	10.4455	2.1091	hypothetical protein	Not in COGs
RHE_CH02172	-	15.0148	12.1986	2.8161	hypothetical protein	Not in COGs
RHE_CH02221	-	11.5574	10.3208	1.2366	hypothetical protein	Not in COGs
RHE_CH02259	-	11.8563	10.6433	1.213	hypothetical protein	Not in COGs
RHE_CH02421	-	12.2082	10.7043	1.504	putative phosphoribosylanthranilate isomerase subunit Usg protein	Not in COGs
RHE_CH02497	ecnB	14.2453	10.981	3.2644	entericidin B signal peptide protein	Not in COGs
RHE_CH02573	-	11.4249	9.9231	1.5019	hypothetical protein	Not in COGs
RHE_CH02625	-	12.1157	10.0061	2.1096	hypothetical protein	Not in COGs
RHE_CH02629	-	13.0009	10.5795	2.4214	hypothetical protein	Not in COGs
RHE_CH02630	-	14.1471	11.8745	2.2726	hypothetical protein	Not in COGs
RHE_CH02632	-	13.6167	11.7252	1.8916	hypothetical protein	Not in COGs
RHE_CH02635	-	12.6821	11.4215	1.2607	hypothetical protein	Not in COGs
RHE_CH02652	-	13.4034	10.5412	2.8622	hypothetical protein	Not in COGs
RHE_CH02761	-	15.6416	12.2282	3.4134	hypothetical protein	Not in COGs
RHE_CH02801	-	11.0476	10.0264	1.0212	hypothetical protein	Not in COGs
RHE_CH02911	-	12.2072	10.0942	2.113	hypothetical protein	Not in COGs
RHE_CH02912	-	11.864	8.7599	3.1042	hypothetical protein	Not in COGs
RHE_CH02913	-	11.9297	10.2568	1.6729	hypothetical protein	Not in COGs
RHE_CH02992	-	12.8637	10.1701	2.6937	hypothetical protein	Not in COGs
RHE_CH03047	-	15.3425	12.5976	2.7449	hypothetical protein	Not in COGs
RHE_CH03103	gstI	13.3733	9.96	3.4134	glutamine synthetase translation inhibitor protein	Not in COGs
RHE_CH03128	-	12.5067	10.1563	2.3505	hypothetical protein	Not in COGs
RHE_CH03187	-	13.6147	11.9958	1.6189	hypothetical protein	Not in COGs
RHE_CH03272	-	13.3168	10.1918	3.125	hypothetical protein	Not in COGs
RHE_CH03280	-	12.6249	11.4099	1.2149	hypothetical protein	Not in COGs
RHE_CH03330	-	12.2589	10.3358	1.9231	hypothetical protein	Not in COGs
RHE_CH03333	-	11.7165	9.3476	2.3689	hypothetical protein	Not in COGs
RHE_CH03404	-	12.7266	10.108	2.6186	hypothetical protein	Not in COGs
RHE_CH03405	-	12.7398	11.6083	1.1316	hypothetical protein	Not in COGs
RHE_CH03438	-	12.1883	11.1259	1.0624	hypothetical protein	Not in COGs
RHE_CH03453	-	15.4518	12.2873	3.1645	hypothetical protein	Not in COGs
RHE_CH03494	-	12.8475	11.4915	1.3561	hypothetical protein	Not in COGs
RHE_CH03505	-	11.9017	10.1628	1.7389	hypothetical protein	Not in COGs
RHE_CH03583	-	13.1113	10.9112	2.2001	hypothetical protein	Not in COGs
RHE_CH03592	-	14.5919	12.1512	2.4407	hypothetical protein	Not in COGs
RHE_CH03779	-	12.246	11.0833	1.1627	hypothetical protein	Not in COGs
RHE_CH03847	-	12.475	10.0277	2.4472	hypothetical protein	Not in COGs
RHE_CH03956	-	13.6639	11.4271	2.2368	hypothetical protein	Not in COGs
RHE_CH04021	-	14.2559	11.0298	3.2261	hypothetical protein	Not in COGs
RHE_CH04111	-	10.7642	9.6442	1.12	hypothetical protein	Not in COGs
RHE_PA00017	-	16.1776	14.3738	1.8039	hypothetical protein	Not in COGs
RHE_PA00040	virF1	14.0271	12.7265	1.3005	virulence VirF1 protein	Not in COGs
RHE_PB00004	-	12.7946	10.9812	1.8134	hypothetical protein	Not in COGs
RHE_PB00043	-	13.1127	11.5374	1.5754	hypothetical protein	Not in COGs
RHE_PB00046	-	12.3176	10.9528	1.3648	hypothetical protein	Not in COGs
RHE_PB00049	-	12.9339	11.374	1.5599	hypothetical protein	Not in COGs
RHE_PB00086	-	11.9086	10.6679	1.2408	hypothetical protein	Not in COGs
RHE_PC00121	-	14.1967	11.1911	3.0055	hypothetical protein	Not in COGs
RHE_PE00018	-	12.0979	10.5983	1.4995	hypothetical protein	Not in COGs
RHE_PE00211	-	12.6141	10.8345	1.7796	hypothetical protein	Not in COGs
RHE_PE00302	-	12.861	10.7648	2.0963	hypothetical protein	Not in COGs
RHE_PF00044	-	16.0169	13.3535	2.6634	hypothetical protein	Not in COGs
RHE_PF00081	-	13.867	10.1799	3.6871	hypothetical protein	Not in COGs
RHE_PF00082	-	12.1048	10.7062	1.3986	hypothetical protein	Not in COGs
RHE_PF00085	-	11.8427	10.7706	1.0721	hypothetical protein	Not in COGs
RHE_PF00115	-	11.996	10.9521	1.0439	hypothetical protein	Not in COGs
RHE_PF00252	-	11.6576	10.536	1.1215	hypothetical protein	Not in COGs
RHE_PF00257	-	12.8411	11.4184	1.4227	hypothetical protein	Not in COGs
RHE_PF00266	-	12.4176	10.9982	1.4194	hypothetical protein	Not in COGs
RHE_PF00267	-	12.4727	11.1951	1.2776	hypothetical protein	Not in COGs
RHE_PF00327	-	12.4747	10.6524	1.8223	hypothetical protein	Not in COGs
RHE_CH00234	-	10.0611	11.5276	-1.4666	hypothetical protein	Not in COGs
RHE_CH00290	-	9.8556	10.8722	-1.0166	hypothetical protein	Not in COGs
RHE_CH00296	-	10.1225	11.5696	-1.4471	hypothetical protein	Not in COGs
RHE_CH00443	-	10.9262	12.4452	-1.519	hypothetical protein	Not in COGs
RHE_CH00503	-	10.4642	11.5816	-1.1174	hypothetical protein	Not in COGs
RHE_CH00576	-	10.0501	11.7881	-1.7381	hypothetical protein	Not in COGs
RHE_CH00588	-	9.9089	11.1397	-1.2308	hypothetical protein	Not in COGs
RHE_CH00770	nlpE2	11.4328	13.1277	-1.695	lipopolysaccharide biosynthesis protein	Not in COGs
RHE_CH00783	-	10.7358	12.1797	-1.4439	hypothetical protein	Not in COGs
RHE_CH00957	-	9.7832	11.2943	-1.5111	hypothetical protein	Not in COGs
RHE_CH01050	-	10.9364	12.102	-1.1655	hypothetical protein	Not in COGs
RHE_CH01053	-	10.7571	12.9791	-2.2219	hypothetical protein	Not in COGs
RHE_CH01054	-	10.089	11.6493	-1.5603	hypothetical protein	Not in COGs
RHE_CH01055	-	10.97	13.7869	-2.8169	hypothetical protein	Not in COGs
RHE_CH01069	-	10.3592	11.7803	-1.4211	hypothetical protein	Not in COGs
RHE_CH01107	-	10.4526	11.6069	-1.1542	hypothetical protein	Not in COGs
RHE_CH01110	-	10.1755	12.2247	-2.0491	hypothetical protein	Not in COGs
RHE_CH01111	-	10.9954	12.6998	-1.7044	hypothetical protein	Not in COGs
RHE_CH01349	ropAch1	12.413	13.9922	-1.5792	porin outer membrane protein	Not in COGs
RHE_CH01361	-	10.0862	11.3346	-1.2484	hypothetical protein	Not in COGs
RHE_CH01371	-	9.9157	11.0874	-1.1717	hypothetical protein	Not in COGs
RHE_CH01701	-	9.9341	11.5699	-1.6358	hypothetical protein	Not in COGs
RHE_CH01757	-	10.7309	12.344	-1.6131	hypothetical protein	Not in COGs
RHE_CH01857	-	10.4269	12.5012	-2.0743	hypothetical protein	Not in COGs
RHE_CH01858	-	10.4789	11.5144	-1.0355	hypothetical protein	Not in COGs
RHE_CH01893	-	10.0263	11.7966	-1.7703	hypothetical protein	Not in COGs
RHE_CH01894	-	10.0663	12.0277	-1.9614	hypothetical protein	Not in COGs
RHE_CH01989	-	11.2042	13.3028	-2.0986	hypothetical protein	Not in COGs
RHE_CH01992	-	10.9013	11.9601	-1.0588	hypothetical protein	Not in COGs
RHE_CH01999	-	11.3984	12.7767	-1.3783	hypothetical protein	Not in COGs
RHE_CH02004	-	11.2329	12.6787	-1.4457	hypothetical protein	Not in COGs
RHE_CH02013	-	11.3933	12.585	-1.1917	hypothetical protein	Not in COGs
RHE_CH02131	-	10.1744	11.5378	-1.3634	hypothetical protein	Not in COGs
RHE_CH02437	ropAch2	12.7909	14.2276	-1.4367	porin outer membrane protein	Not in COGs
RHE_CH02524	-	12.0238	13.5077	-1.4839	hypothetical protein	Not in COGs
RHE_CH02528	-	10.1189	11.6996	-1.5807	hypothetical protein	Not in COGs
RHE_CH02601	-	10.1675	11.2057	-1.0381	hypothetical protein	Not in COGs
RHE_CH03178	-	10.2489	11.4957	-1.2468	hypothetical protein	Not in COGs
RHE_CH03179	-	10.3698	11.7069	-1.3372	hypothetical protein	Not in COGs
RHE_CH03202	-	10.9927	13.0756	-2.0829	hypothetical protein	Not in COGs
RHE_CH03230	plyA3	10.2409	11.3194	-1.0786	polysaccharidase protein	Not in COGs
RHE_CH03231	rapAch	10.5262	12.4632	-1.937	autoaggregation protein	Not in COGs
RHE_CH03422	-	10.4906	11.5005	-1.0099	hypothetical protein	Not in COGs
RHE_CH03463	-	10.0665	11.3621	-1.2957	putative signal peptide protein	Not in COGs
RHE_CH03524	-	9.8298	11.7635	-1.9337	hypothetical protein	Not in COGs
RHE_CH03921	-	10.1164	11.5937	-1.4773	hypothetical protein	Not in COGs
RHE_CH03982	-	10.0135	11.5126	-1.4991	putative insertion sequence transposase protein	Not in COGs
RHE_PA00010	-	10.8882	12.3366	-1.4485	hypothetical protein	Not in COGs
RHE_PA00035	repCa2	11.0957	12.6247	-1.529	plasmid replication protein RepCa2	Not in COGs
RHE_PA00041	-	10.9014	12.3741	-1.4727	hypothetical protein	Not in COGs
RHE_PA00043	virB1a	10.2755	11.5495	-1.274	transport secretion system IV, VirB1 protein	Not in COGs
RHE_PA00054	virC2	10.5381	12.1348	-1.5967	virulence VirC2 protein	Not in COGs
RHE_PA00060	virE1	12.6503	13.8174	-1.1671	virulence VirE1 protein	Not in COGs
RHE_PA00061	virE2	12.4593	13.5588	-1.0995	virulence VirE2 protein	Not in COGs
RHE_PA00062	virE3	11.9805	13.9637	-1.9831	virulence VirE3 protein	Not in COGs
RHE_PA00064	-	11.3046	12.749	-1.4444	hypothetical protein	Not in COGs
RHE_PA00076	-	10.7285	12.4924	-1.7639	hypothetical protein	Not in COGs
RHE_PA00089	-	12.3072	14.9301	-2.623	hypothetical protein	Not in COGs
RHE_PA00095	-	10.1859	11.5946	-1.4088	putative insertion sequence transposase protein	Not in COGs
RHE_PA00097	-	11.1925	12.423	-1.2305	hypothetical protein	Not in COGs
RHE_PA00105	-	10.3756	11.9551	-1.5795	hypothetical protein	Not in COGs
RHE_PA00111	-	10.0998	11.4095	-1.3097	hypothetical protein	Not in COGs
RHE_PA00113	-	9.7384	11.0269	-1.2885	hypothetical protein	Not in COGs
RHE_PA00119	-	11.8995	12.9478	-1.0483	hypothetical protein	Not in COGs
RHE_PA00122	-	10.3928	12.3644	-1.9716	transposase, IS5 family	Not in COGs
RHE_PA00123	-	10.9179	12.2592	-1.3413	hypothetical protein	Not in COGs
RHE_PA00127	-	10.0452	11.6433	-1.5981	putative insertion sequence transposase protein	Not in COGs
RHE_PA00147	-	10.0271	11.1935	-1.1664	hypothetical protein	Not in COGs
RHE_PA00152	-	9.7082	10.8524	-1.1442	hypothetical protein	Not in COGs
RHE_PA00163	-	10.9238	12.4076	-1.4838	hypothetical protein	Not in COGs
RHE_PB00048	-	10.4266	11.6829	-1.2563	hypothetical protein	Not in COGs
RHE_PC00013	-	9.8187	11.3866	-1.5679	hypothetical protein	Not in COGs
RHE_PC00022	-	10.2229	11.5204	-1.2975	hypothetical protein	Not in COGs
RHE_PC00074	-	10.1863	11.9559	-1.7696	hypothetical protein	Not in COGs
RHE_PC00093	-	10.89	11.9976	-1.1076	hypothetical protein	Not in COGs
RHE_PC00096	-	10.1136	12.2402	-2.1266	hypothetical protein	Not in COGs
RHE_PC00155	-	10.091	11.5639	-1.4729	hypothetical protein	Not in COGs
RHE_PC00193	-	10.6577	12.3716	-1.7139	hypothetical protein	Not in COGs
RHE_PC00194	-	9.9525	11.1299	-1.1774	hypothetical protein	Not in COGs
RHE_PD00011	-	10.332	12.2962	-1.9642	hypothetical protein	Not in COGs
RHE_PD00017	-	9.7864	10.8933	-1.1069	hypothetical protein	Not in COGs
RHE_PD00026	-	9.8689	11.2951	-1.4263	hypothetical protein	Not in COGs
RHE_PD00029	-	9.5795	10.9502	-1.3707	putative carbon-monoxide dehydrogenase protein	Not in COGs
RHE_PD00044	-	11.2071	12.8704	-1.6634	hypothetical protein	Not in COGs
RHE_PD00046	-	9.8489	10.8951	-1.0462	probable insertion sequence transposase protein	Not in COGs
RHE_PD00047	-	10.5466	12.5235	-1.9769	hypothetical protein	Not in COGs
RHE_PD00068	-	10.4834	11.8966	-1.4132	hypothetical protein	Not in COGs
RHE_PD00072	-	10.3571	12.0292	-1.6721	hypothetical protein	Not in COGs
RHE_PD00073	-	10.2466	11.6088	-1.3622	hypothetical protein	Not in COGs
RHE_PD00076	melA	10.2183	11.6452	-1.4269	monophenol monooxygenase protein	Not in COGs
RHE_PD00097	-	10.06	12.1743	-2.1143	hypothetical protein	Not in COGs
RHE_PD00125	-	10.885	12.7115	-1.8266	hypothetical protein	Not in COGs
RHE_PD00164	-	10.2248	11.3148	-1.0899	hypothetical protein	Not in COGs
RHE_PD00172	-	10.4032	12.5372	-2.134	hypothetical protein	Not in COGs
RHE_PD00175	-	10.2619	11.848	-1.5861	hypothetical protein	Not in COGs
RHE_PD00183	-	10.1032	11.3821	-1.279	hypothetical protein	Not in COGs
RHE_PD00184	-	10.1267	12.4154	-2.2887	putative insertion sequence ATP-binding protein	Not in COGs
RHE_PD00185	-	9.6526	11.0308	-1.3782	hypothetical protein	Not in COGs
RHE_PD00187	-	10.449	12.2866	-1.8376	hypothetical protein	Not in COGs
RHE_PD00189	-	10.194	11.5188	-1.3248	hypothetical protein	Not in COGs
RHE_PD00194	-	10.1161	12.3568	-2.2407	hypothetical protein	Not in COGs
RHE_PD00205	-	10.32	12.1711	-1.8511	hypothetical protein	Not in COGs
RHE_PD00210	-	11.2009	12.7647	-1.5638	hypothetical protein	Not in COGs
RHE_PD00211	-	10.2045	11.5878	-1.3833	hypothetical protein	Not in COGs
RHE_PD00213	-	9.5957	11.1028	-1.5071	hypothetical protein	Not in COGs
RHE_PD00219	-	10.4729	11.9642	-1.4913	hypothetical protein	Not in COGs
RHE_PD00223	nifW	9.8849	11.8045	-1.9196	nitrogenase stabilizing/protective protein	Not in COGs
RHE_PD00231	nifZ	10.1398	11.3963	-1.2565	nitrogen fixation protein	Not in COGs
RHE_PD00257	psiA	10.5649	12.6075	-2.0426	polysaccharide repressor protein	Not in COGs
RHE_PD00258	psiB	10.4495	11.9404	-1.4909	polysaccharide inhibition protein	Not in COGs
RHE_PD00263	-	10.7537	11.9565	-1.2028	hypothetical protein	Not in COGs
RHE_PD00266	-	10.261	11.737	-1.476	hypothetical protein	Not in COGs
RHE_PD00267	-	10.1747	11.6655	-1.4908	hypothetical protein	Not in COGs
RHE_PD00294	fixQd	10.3515	12.0887	-1.7372	cytochrome C oxidase, fixQ chain protein	Not in COGs
RHE_PD00301	-	12.0232	13.0425	-1.0192	bacteroid protein S	Not in COGs
RHE_PD00310	nodA	10.988	13.2025	-2.2145	acyltransferase nodulation protein A	Not in COGs
RHE_PD00311	-	10.2331	11.9154	-1.6824	hypothetical protein	Not in COGs
RHE_PD00312	-	10.3137	11.6065	-1.2928	hypothetical protein	Not in COGs
RHE_PD00325	-	11.2233	13.1241	-1.9007	hypothetical protein	Not in COGs
RHE_PD00326	-	11.1427	12.6835	-1.5409	hypothetical protein	Not in COGs
RHE_PD00327	-	10.2243	11.7841	-1.5598	hypothetical protein	Not in COGs
RHE_PE00165	-	9.8925	11.524	-1.6315	hypothetical protein	Not in COGs
RHE_PE00355	-	10.7959	11.8661	-1.0702	putative inulin fructotransferase protein	Not in COGs
RHE_PE00429	-	10.5798	12.7718	-2.192	hypothetical protein	Not in COGs
RHE_PF00022	-	10.3484	12.2254	-1.8771	hypothetical protein	Not in COGs
RHE_PF00114	-	10.6275	11.8092	-1.1817	hypothetical protein	Not in COGs
RHE_PF00123	-	9.9108	11.257	-1.3463	hypothetical protein	Not in COGs
RHE_PF00133	-	10.1685	11.259	-1.0905	hypothetical protein	Not in COGs
RHE_PF00135	-	9.8697	11.055	-1.1853	hypothetical protein	Not in COGs
RHE_PF00505	fixQf	10.2584	11.6743	-1.4159	cytochrome C oxidase, fixQ chain protein	Not in COGs
RHE_PF00554	-	10.6541	12.8177	-2.1636	hypothetical protein	Not in COGs
RHE_PF00562	-	10.2501	13.186	-2.9359	hypothetical protein	Not in COGs
General function prediction only
RHE_CH00187	-	10.4462	9.326	1.1202	nucleoside-binding protein	General function prediction only
RHE_CH01230	-	11.8679	10.0056	1.8622	putative permease protein	General function prediction only
RHE_CH01644	-	12.7725	11.627	1.1454	hypothetical protein	General function prediction only
RHE_CH01954	nfrA	11.1069	10.0484	1.0585	RNA-binding protein Hfq	General function prediction only
RHE_CH02084	-	10.4604	9.3932	1.0672	nucleoside-binding protein	General function prediction only
RHE_CH02204	-	11.0177	9.2696	1.7481	putative inosine-5`-monophosphate dehydrogenase protein	General function prediction only
RHE_CH02435	-	14.0789	10.0948	3.9841	putative inosine-5`-monophosphate dehydrogenase protein	General function prediction only
RHE_CH02471	-	11.1866	9.582	1.6046	putative glyoxalase protein	General function prediction only
RHE_CH02964	-	12.6132	10.631	1.9822	probable zinc protease protein	General function prediction only
RHE_CH03052	-	11.1503	9.1576	1.9927	putative methanol dehydrogenase regulator MoxR-like protein	General function prediction only
RHE_CH03064	-	14.0328	11.949	2.0838	hypothetical protein	General function prediction only
RHE_CH03474	-	14.7875	11.942	2.8455	hypothetical protein	General function prediction only
RHE_CH03725	-	11.7253	10.2024	1.5229	hypothetical protein	General function prediction only
RHE_CH03743	-	12.7177	11.0462	1.6715	hypothetical protein	General function prediction only
RHE_CH03837	-	12.9649	10.3336	2.6312	hypothetical protein	General function prediction only
RHE_CH03940	-	14.5379	11.4747	3.0632	hypothetical protein	General function prediction only
RHE_PE00002	-	15.1396	11.4974	3.6422	hypothetical protein	General function prediction only
RHE_PE00212	-	13.4701	11.4107	2.0595	hypothetical protein	General function prediction only
RHE_PE00267	-	11.9674	10.4757	1.4917	hypothetical protein	General function prediction only
RHE_PF00116	-	13.0047	11.208	1.7967	putative transcriptional regulator protein	General function prediction only
RHE_CH00750	-	11.0902	12.5653	-1.4751	probable acetyltransferase protein	General function prediction only
RHE_CH00751	-	11.4682	12.7258	-1.2576	putative acetyltransferase protein	General function prediction only
RHE_PA00004	-	10.6246	11.6462	-1.0216	hypothetical protein	General function prediction only
RHE_PA00018	-	10.4383	12.1472	-1.7089	hypothetical protein	General function prediction only
RHE_PC00112	-	10.3997	11.8836	-1.4839	hypothetical protein	General function prediction only
RHE_PD00070	-	10.0261	11.0458	-1.0197	hypothetical protein	General function prediction only
RHE_PD00078	-	10.2006	11.7763	-1.5757	hypothetical protein	General function prediction only
RHE_PD00106	-	10.2847	11.7661	-1.4814	putative metallo-hydrolase protein	General function prediction only
RHE_PD00108	-	10.6351	12.5919	-1.9569	hypothetical protein	General function prediction only
RHE_PD00114	-	10.5632	11.7302	-1.167	probable 4-hydroxyphenylacetate-3-monooxygenase protein	General function prediction only
RHE_PD00342	-	12.0831	13.2425	-1.1594	putative biosynthetic heme protein	General function prediction only
RHE_PE00135	-	9.919	11.2205	-1.3014	putative 4-oxalocrotonate tautomerase protein	General function prediction only
RHE_PE00173	-	10.0992	11.4393	-1.3401	putative pyridoxine 5`-phosphate oxidase protein	General function prediction only
RHE_PE00174	-	9.8315	11.0507	-1.2192	putative alpha/beta hydrolase protein	General function prediction only
RHE_PE00189	-	11.0983	12.6935	-1.5952	hypothetical protein	General function prediction only
RHE_PE00198	-	10.129	12.4536	-2.3246	putative succinoglycan biosynthesis transport protein	General function prediction only
RHE_PF00112	-	10.0428	11.4904	-1.4476	hypothetical protein	General function prediction only
RHE_PF00143	-	10.3803	11.5467	-1.1664	putative tautomerase protein	General function prediction only
RHE_PF00158	-	10.4509	11.6369	-1.186	hypothetical protein	General function prediction only
RHE_PF00448	-	10.3606	11.369	-1.0085	putative metallo-beta-lactamase superfamily protein	General function prediction only

## Sheet: Table S1, Exponential phase
Locus tag/Functional class*	Gene symbol	Early exponential phase expression values (Log2)		Expression ratio (Log2 )	Product name
*according to RhizoBase		Wild type	rsh Mutant
Amino acid transport and metabolism
RHE_PC00118	-	12.1991	11.0697	1.1294	amino acid ABC transporter substrate-binding protein, PAAT family (TC 3.A.1.3.-)	Amino acid transport and metabolism
RHE_CH00522	metZ	10.359	11.601	-1.242	O-succinylhomoserine (thiol)-lyase protein	Amino acid transport and metabolism
RHE_CH02369	aroG	10.4982	11.7351	-1.2368	3-deoxy-D-arabinoheptulosonate-7-phosphate synthase (EC 2.5.1.54)	Amino acid transport and metabolism
RHE_CH02375	aroF	11.065	12.2488	-1.1839	3-deoxy-D-arabinoheptulosonate-7-phosphate synthase (EC 2.5.1.54)	Amino acid transport and metabolism
RHE_CH03067	leuA2	10.8902	12.895	-2.0048	2-isopropylmalate synthase protein	Amino acid transport and metabolism
RHE_CH03093	braC1	10.4488	11.4892	-1.0404	amino acid/amide ABC transporter substrate-binding protein, HAAT family (TC 3.A.1.4.-)	Amino acid transport and metabolism
RHE_CH03937	tesA	10.0242	11.0543	-1.0301	acyl-CoA thioesterase protein	Amino acid transport and metabolism
RHE_CH03958	tyrA	11.0878	12.1035	-1.0158	chorismate mutase (EC 5.4.99.5)	Amino acid transport and metabolism
RHE_CH04006	-	10.5635	11.9899	-1.4264	amino acid ABC transporter substrate-binding protein, PAAT family (TC 3.A.1.3.-)	Amino acid transport and metabolism
RHE_CH04100	asd	12.1497	13.5273	-1.3775	aspartate semialdehyde dehydrogenase (EC 1.2.1.11)	Amino acid transport and metabolism
RHE_PC00160	-	10.2273	11.8382	-1.611	amino acid ABC transporter substrate-binding protein, PAAT family (TC 3.A.1.3.-)	Amino acid transport and metabolism
RHE_PD00233	hisCd	10.4027	12.1904	-1.7877	histidinol-phosphate aminotransferase protein	Amino acid transport and metabolism
Carbohydrate transport and metabolism
RHE_CH00033	-	14.0395	12.7542	1.2853	PTS system IIA component	Carbohydrate transport and metabolism
RHE_CH00407	ptsNch	10.4691	11.5759	-1.1067	PTS system IIA component	Carbohydrate transport and metabolism
RHE_CH03495	tkt	10.4355	11.5822	-1.1467	transketolase (EC 2.2.1.1)	Carbohydrate transport and metabolism
RHE_CH03496	gap	10.7388	12.8387	-2.0999	glyceraldehyde-3-phosphate dehydrogenase (EC 1.2.1.12)	Carbohydrate transport and metabolism
RHE_CH03644	-	10.2365	11.4385	-1.202	monosaccharide ABC transporter substrate-binding protein, CUT2 family (TC 3.A.1.2.-)	Carbohydrate transport and metabolism
RHE_PB00025	-	10.3365	11.5549	-1.2184	carbohydrate ABC transporter substrate-binding protein, CUT1 family (TC 3.A.1.1.-)	Carbohydrate transport and metabolism
RHE_PD00090	-	10.4447	11.6246	-1.1799	monosaccharide ABC transporter membrane protein, CUT2 family (TC 3.A.1.2.-)	Carbohydrate transport and metabolism
RHE_PD00282	-	11.4935	13.8944	-2.4009	chitooligosacharide deacetylase protein	Carbohydrate transport and metabolism
Cell cycle control, mitosis and meiosis
RHE_CH01932	-	12.4815	11.1552	1.3262	putative septum formation initiator protein	Cell cycle control, mitosis and meiosis
Cell motility
RHE_CH00652	fliN	11.6481	10.1905	1.4576	flagellar motor switch protein	Cell motility
RHE_CH00654	motA	12.2042	10.4853	1.7189	chemotaxis motility protein	Cell motility
RHE_CH00658	flgB	12.5554	10.5566	1.9987	flagellar basal-body rod protein	Cell motility
RHE_CH00659	flgC	12.581	11.0049	1.5761	flagellar basal-body rod protein	Cell motility
RHE_CH00661	flgG	11.6088	10.37	1.2388	flagellar basal-body rod protein	Cell motility
RHE_CH00669	flaCch1	13.0311	11.7023	1.3288	flagellin C protein	Cell motility
RHE_CH03853	cheW5	12.3425	11.3308	1.0117	chemotaxis signal transduction protein	Cell motility
RHE_PA00176	trbD	11.5215	14.4068	-2.8853	conjugal transfer protein D	Cell motility
Cell wall/membrane biogenesis
RHE_CH00689	-	12.7012	10.4278	2.2734	hypothetical protein	Cell wall/membrane biogenesis
RHE_CH01521	-	12.493	10.6347	1.8582	putative glucosyltransferase protein	Cell wall/membrane biogenesis
RHE_CH01520	-	11.5459	10.229	1.3169	putative beta-D-1,6 glucosyltransferase protein	Cell wall/membrane biogenesis
RHE_CH00485	-	10.3588	11.6657	-1.3069	probable glycine betaine ABC transporter, substrate binding protein	Cell wall/membrane biogenesis
RHE_PE00373	-	11.7399	13.436	-1.6961	probable symbiotically induced surface protein	Cell wall/membrane biogenesis
RHE_PD00281	-	10.8499	13.0743	-2.2244	N-acetylglucosaminyltransferase protein	Cell wall/membrane biogenesis
Defense mechanisms
RHE_PD00277	-	12.1573	14.4658	-2.3085	nod factor ABC transporter, permease protein	Defense mechanisms
RHE_PD00278	-	10.4774	12.5234	-2.046	nod-factor ABC transporter, ATP-binding protein	Defense mechanisms
Energy production and conversion
RHE_CH00953	ctaD	10.7626	11.7865	-1.0239	cytochrome-c oxidase, subunit I protein	Energy production and conversion
RHE_CH00956	ctaE	11.5581	12.7898	-1.2317	cytochrome-c oxidase, subunit III protein	Energy production and conversion
RHE_CH03036	fbcC	12.0046	13.0601	-1.0555	ubiquinol--cytochrome c reductase, cytochrome c1 subunit protein	Energy production and conversion
RHE_CH03037	fbcB	11.6305	13.3507	-1.7202	ubiquinol-cytochrome-c reductase, cytochrome b subunit protein	Energy production and conversion
RHE_CH03890	sucC	10.2172	11.4069	-1.1897	succinyl-CoA synthetase (ADP-forming) beta subunit (EC 6.2.1.5)	Energy production and conversion
RHE_CH03944	acnA	10.6329	12.0399	-1.407	aconitase (EC 4.2.1.3)	Energy production and conversion
RHE_PD00319	-	10.7248	13.919	-3.1942	probable luciferase protein	Energy production and conversion
Inorganic ion transport and metabolism
RHE_CH00509	pstS	10.2811	11.6814	-1.4004	phosphate ABC transporter substrate-binding protein, PhoT family (TC 3.A.1.7.1)	Inorganic ion transport and metabolism
RHE_CH01960	cysI	10.9305	11.955	-1.0245	sulfite reductase (NADPH) protein	Inorganic ion transport and metabolism
RHE_CH02890	-	10.843	12.1525	-1.3095	probable ABC transporter, substrate-binding protein	Inorganic ion transport and metabolism
RHE_PE00259	-	10.9388	12.3496	-1.4107	probable sulfate uptake ABC transporter, substrate-binding protein	Inorganic ion transport and metabolism
Intracellular trafficking and secretion
RHE_CH01824	tatB	10.6591	11.663	-1.0039	SEC-independent protein translocase protein	Intracellular trafficking and secretion
RHE_PA00169	trbI	12.2071	13.9372	-1.7302	conjugal transfer protein I	Intracellular trafficking and secretion
RHE_PA00171	trbG	11.3136	13.2754	-1.9618	conjugal transfer protein G	Intracellular trafficking and secretion
RHE_PA00172	trbF	11.7778	13.3134	-1.5356	conjugal transfer protein F	Intracellular trafficking and secretion
RHE_PA00173	trbL	11.1355	13.8549	-2.7194	conjugal transfer protein L	Intracellular trafficking and secretion
RHE_PA00174	trbJ	13.1668	14.7759	-1.6091	conjugal transfer protein J	Intracellular trafficking and secretion
RHE_PA00175	trbE	11.2356	12.9293	-1.6937	conjugal transfer protein E	Intracellular trafficking and secretion
RHE_PA00177	trbC	11.4416	13.684	-2.2424	conjugal transfer protein C	Intracellular trafficking and secretion
RHE_PA00178	trbB	11.7323	14.5903	-2.858	conjugal transfer protein B	Intracellular trafficking and secretion
Lipid transport and metabolism
RHE_CH01959	-	11.0553	12.3635	-1.3081	hypothetical protein	Lipid transport and metabolism
Posttranslational modification, protein turnover, chaperones
RHE_CH00048	hslV	11.1919	13.4498	-2.2579	HslV component of HslUV peptidase. Threonine peptidase. MEROPS family T01B	Posttranslational modification, protein turnover, chaperones
RHE_CH00049	hslU	10.0827	11.7094	-1.6268	heat shock protease HslVU, subunit HslU chaperone protein (ATP-dependent protease ATP-binding subunit hslU)	Posttranslational modification, protein turnover, chaperones
RHE_CH00145	dnaK	10.8115	12.136	-1.3246	chaperone protein (Heat shock protein 70)	Posttranslational modification, protein turnover, chaperones
RHE_CH00828	groELch1	11.1854	12.9941	-1.8086	60 kDa chaperonin, heat shock protein	Posttranslational modification, protein turnover, chaperones
RHE_CH00829	groESch1	12.9769	14.0989	-1.122	10 kDa chaperonin, heat shock protein	Posttranslational modification, protein turnover, chaperones
RHE_CH01239	groELch2	10.9325	12.2463	-1.3138	60 kDa chaperonin, heat shock protein	Posttranslational modification, protein turnover, chaperones
RHE_CH01244	-	10.0736	11.4354	-1.3618	probable molecular chaperone small heat shock protein, hsp20 family	Posttranslational modification, protein turnover, chaperones
RHE_CH01245	-	9.7845	11.1671	-1.3826	heat shock protein Hsp20	Posttranslational modification, protein turnover, chaperones
RHE_CH01589	lon	10.6973	11.7049	-1.0076	ATP-dependent proteinase. Serine peptidase. MEROPS family S16	Posttranslational modification, protein turnover, chaperones
RHE_CH01842	tig	11.8879	13.2917	-1.4038	trigger factor protein	Posttranslational modification, protein turnover, chaperones
RHE_CH02114	ppiA	12.2406	13.7774	-1.5368	peptidyl prolyl cis-trans isomerase A signal peptide protein	Posttranslational modification, protein turnover, chaperones
RHE_CH03458	ftsH	10.9961	12.2282	-1.2321	membrane protease FtsH catalytic subunit (EC 3.4.24.-)	Posttranslational modification, protein turnover, chaperones
RHE_CH03571	ibpA	10.5009	12.9337	-2.4329	molecular chaperone small heat shock protein	Posttranslational modification, protein turnover, chaperones
RHE_CH03690	osmC	11.5634	12.7984	-1.235	osmotically inducible protein	Posttranslational modification, protein turnover, chaperones
RHE_CH04110	htpX2	10.366	12.1766	-1.8107	Heat shock protein. Metallo peptidase. MEROPS family M48B	Posttranslational modification, protein turnover, chaperones
RHE_PA00160	traF	10.5817	11.9675	-1.3858	conjugation peptidase TraF. Serine peptidase. MEROPS family S26C	Posttranslational modification, protein turnover, chaperones
RHE_PB00110	msrAb	11.3034	13.3049	-2.0015	peptide methionine sulfoxide reductase protein	Posttranslational modification, protein turnover, chaperones
RHE_PD00268	-	10.4735	13.9338	-3.4603	carbamoyltransferase protein	Posttranslational modification, protein turnover, chaperones
RHE_PF00329	groESf	11.4887	12.5421	-1.0534	10 kDa chaperonin, heat shock protein	Posttranslational modification, protein turnover, chaperones
RHE_PF00330	groELf	11.0046	12.7349	-1.7303	60 kDa chaperonin, heat shock protein	Posttranslational modification, protein turnover, chaperones
Pseudo gene
RHE_PD00279	-	12.0832	14.5354	-2.4522	Pseudo gene	Pseudo gene
Replication, recombination and repair
RHE_CH01533	himA	13.0494	11.9275	1.1218	integration host factor alpha-subunit protein	Replication, recombination and repair
RHE_CH00215	-	10.9222	12.1342	-1.212	probable insertion sequence transposase protein, ISRm2011-2	Replication, recombination and repair
RHE_CH00520	-	10.6968	11.9978	-1.301	probable insertion sequence transposase protein	Replication, recombination and repair
RHE_CH01540	-	10.8537	12.1008	-1.247	probable insertion sequence transposase protein, ISRM11/ISRM2011-2 element	Replication, recombination and repair
RHE_PB00142	-	10.7693	12.2122	-1.4429	probable insertion sequence transposase protein	Replication, recombination and repair
RHE_PD00095	-	10.998	12.2478	-1.2497	putative insertion sequence transposase protein	Replication, recombination and repair
Secondary metabolites biosynthesis, transport and catabolism
RHE_CH03553	hss	10.8989	11.9215	-1.0225	homospermidine synthase protein	Secondary metabolites biosynthesis, transport and catabolism
RHE_PD00269	-	10.0863	12.8508	-2.7645	nodulation protein	Secondary metabolites biosynthesis, transport and catabolism
RHE_PD00280	-	11.3648	13.113	-1.7482	methyltransferase nodulation protein	Secondary metabolites biosynthesis, transport and catabolism
Signal transduction mechanisms
RHE_CH00066	-	12.247	10.9269	1.3201	probable transcriptional regulator protein, LuxR family	Signal transduction mechanisms
RHE_CH00637	-	13.3459	11.7092	1.6368	hypothetical protein	Signal transduction mechanisms
RHE_CH00638	cheY1	12.106	10.9821	1.124	chemotaxis two-component response regulator protein	Signal transduction mechanisms
RHE_CH01632	celR1	12.3756	10.9791	1.3965	two-component response regulator protein	Signal transduction mechanisms
RHE_CH02527	rrpX	12.0062	10.5859	1.4203	two-component response regulator protein	Signal transduction mechanisms
RHE_CH03334	ctrA	14.8898	13.6343	1.2554	cell cycle transcriptional regulator CtrA	Signal transduction mechanisms
RHE_CH03335	-	12.3192	11.2331	1.0861	probable two-component response regulator protein	Signal transduction mechanisms
RHE_CH02817	prkA	12.0532	13.0637	-1.0105	putative serine protein kinase protein	Signal transduction mechanisms
RHE_PE00043	cyaA	9.9291	11.645	-1.7159	adenylate cyclase protein	Signal transduction mechanisms
RHE_PA00179	traIa	11.9024	14.8978	-2.9954	autoinducer synthesis protein I	Signal transduction mechanisms
Transcription
RHE_CH01506	-	12.8116	11.3102	1.5014	probable transcriptional regulator protein, MarR family	Transcription
RHE_PC00034	-	12.5782	11.2509	1.3272	hypothetical protein	Transcription
RHE_PD00109	-	11.4142	10.1888	1.2253	transcriptional regulator, GntR family	Transcription
RHE_PF00226	nolRf	11.1159	10.0954	1.0205	transcriptional regulator, ArsR family	Transcription
RHE_CH01699	rpoA	11.2754	12.3986	-1.1232	DNA-directed RNA polymerase subunit alpha (EC 2.7.7.6)	Transcription
RHE_PD00318	nodD3	10.8625	13.9852	-3.1228	transcriptional regulator, LysR family	Transcription
Translation
RHE_CH00260	infC	15.0345	13.7627	1.2718	bacterial translation initiation factor 3 (bIF-3)	Translation
RHE_CH03506	rpmE	14.6046	13.3102	1.2943	LSU ribosomal protein L31P	Translation
RHE_CH03533	rpmJ	15.3879	13.8769	1.511	LSU ribosomal protein L36P	Translation
RHE_CH04015	rpmF	13.7183	12.6099	1.1085	LSU ribosomal protein L32P	Translation
RHE_CH00097	rpsA	11.19	12.5983	-1.4083	SSU ribosomal protein S1P	Translation
RHE_CH01439	rpsR	11.6877	12.9046	-1.2168	SSU ribosomal protein S18P	Translation
RHE_CH01440	rpsF	12.6543	13.7058	-1.0515	SSU ribosomal protein S6P	Translation
RHE_CH01570	rpsI	11.0014	12.267	-1.2656	SSU ribosomal protein S9P	Translation
RHE_CH01571	rplM	12.4226	14.0536	-1.631	LSU ribosomal protein L13P	Translation
RHE_CH01664	rplA	10.6273	11.9408	-1.3136	LSU ribosomal protein L1P	Translation
RHE_CH01665	rplJ	12.3972	13.6842	-1.287	LSU ribosomal protein L10P	Translation
RHE_CH01672	fusA2	12.4768	13.6033	-1.1266	translation elongation factor 2 (EF-2/EF-G)	Translation
RHE_CH01675	rplC	11.5165	12.8216	-1.3052	LSU ribosomal protein L3P	Translation
RHE_CH01676	rplD	10.9528	12.4207	-1.4679	LSU ribosomal protein L4P	Translation
RHE_CH01677	rplW	13.4401	14.8086	-1.3685	LSU ribosomal protein L23P	Translation
RHE_CH01678	rplB	12.6767	13.9498	-1.2731	LSU ribosomal protein L2P	Translation
RHE_CH01679	rpsS	13.1671	14.2482	-1.0812	SSU ribosomal protein S19P	Translation
RHE_CH01680	rplV	10.4567	11.5673	-1.1106	LSU ribosomal protein L22P	Translation
RHE_CH01681	rpsC	10.725	12.1065	-1.3815	SSU ribosomal protein S3P	Translation
RHE_CH01682	rplP	12.2423	13.4144	-1.1721	LSU ribosomal protein L16P	Translation
RHE_CH01685	rplN	12.1809	13.659	-1.4781	LSU ribosomal protein L14P	Translation
RHE_CH01686	rplX	13.0787	14.5296	-1.4509	LSU ribosomal protein L24P	Translation
RHE_CH01687	rplE	12.5141	13.873	-1.359	LSU ribosomal protein L5P	Translation
RHE_CH01688	rpsN	10.6408	11.9803	-1.3395	SSU ribosomal protein S14P	Translation
RHE_CH01689	rpsH	11.931	14.0642	-2.1332	SSU ribosomal protein S8P	Translation
RHE_CH01690	rplF	11.2401	13.0154	-1.7753	LSU ribosomal protein L6P	Translation
RHE_CH01691	rplR	11.8205	13.3609	-1.5404	LSU ribosomal protein L18P	Translation
RHE_CH01692	rpsE	10.8521	12.0974	-1.2453	SSU ribosomal protein S5P	Translation
RHE_CH01693	rpmD	12.1092	13.3114	-1.2022	LSU ribosomal protein L30P	Translation
RHE_CH01698	rpsK	13.2823	14.5512	-1.2688	SSU ribosomal protein S11P	Translation
RHE_CH01913	rpsB	11.7129	12.914	-1.201	SSU ribosomal protein S2P	Translation
RHE_PE00253	-	9.9138	11.1507	-1.2368	hypothetical protein	Translation
Function unknown
RHE_CH00232	-	14.3222	12.8197	1.5025	hypothetical protein	Function unknown
RHE_CH01837	-	11.7661	10.6938	1.0723	hypothetical protein	Function unknown
RHE_CH02209	-	12.0595	10.735	1.3245	hypothetical protein	Function unknown
RHE_CH03237	-	11.9853	10.5841	1.4013	hypothetical protein	Function unknown
RHE_CH04017	aniA	12.8178	11.4509	1.3669	carbon flux regulator protein	Function unknown
RHE_CH00008	-	10.8128	11.8864	-1.0736	putative translocase transmembrane protein	Function unknown
RHE_CH00147	-	10.6446	11.7764	-1.1318	hypothetical protein	Function unknown
RHE_CH01503	-	10.7278	13.1337	-2.4059	hypothetical conserved membrane protein	Function unknown
RHE_CH02101	-	10.157	11.2268	-1.0698	hypothetical protein	Function unknown
RHE_CH03987	-	10.0439	12.5955	-2.5516	hypothetical protein	Function unknown
RHE_PD00276	-	11.6785	13.6493	-1.9708	hypothetical protein	Function unknown
RHE_PE00374	-	10.0649	11.9735	-1.9086	hypothetical protein	Function unknown
General function prediction only
RHE_PE00318	-	12.8463	11.7133	1.133	hypothetical protein	General function prediction only
RHE_CH02248	-	10.8678	12.0067	-1.1389	hypothetical protein	General function prediction only
RHE_CH02873	-	10.7163	11.9675	-1.2512	probable ABC transporter, ATP-binding protein	General function prediction only
RHE_CH03940	-	11.6562	13.1478	-1.4917	hypothetical protein	General function prediction only
RHE_PE00002	-	11.3513	13.1022	-1.751	hypothetical protein	General function prediction only
Not in COGs
RHE_CH00067	-	11.9805	10.7664	1.2141	hypothetical protein	Not in COGs
RHE_CH00137	-	12.1268	10.9085	1.2183	hypothetical protein	Not in COGs
RHE_CH00143	-	11.7572	10.2404	1.5168	hypothetical protein	Not in COGs
RHE_CH00578	-	12.7815	11.5322	1.2493	hypothetical protein	Not in COGs
RHE_CH00682	flaF	14.7127	13.5334	1.1793	flagellin synthesis regulator protein	Not in COGs
RHE_CH00683	flbT	13.2811	12.2373	1.0438	flagellin synthesis regulator (repressor) protein	Not in COGs
RHE_CH00690	-	11.9123	10.5553	1.3571	hypothetical protein	Not in COGs
RHE_CH00691	-	11.5056	10.1759	1.3297	hypothetical protein	Not in COGs
RHE_CH00701	-	14.0337	12.3516	1.6821	hypothetical protein	Not in COGs
RHE_CH01015	-	13.3137	12.0613	1.2524	hypothetical protein	Not in COGs
RHE_CH01017	-	12.1687	11.0437	1.1249	hypothetical protein	Not in COGs
RHE_CH01399	-	13.4047	12.2176	1.187	hypothetical protein	Not in COGs
RHE_CH01983	-	11.562	10.3747	1.1873	hypothetical protein	Not in COGs
RHE_CH01989	-	12.1508	11.1427	1.0081	hypothetical protein	Not in COGs
RHE_CH01999	-	14.2883	12.3322	1.9561	hypothetical protein	Not in COGs
RHE_CH03101	-	12.4108	10.9345	1.4763	hypothetical protein	Not in COGs
RHE_CH03230	plyA3	11.4182	10.1098	1.3084	polysaccharidase protein	Not in COGs
RHE_CH03231	rapAch	11.425	10.2347	1.1903	autoaggregation protein	Not in COGs
RHE_CH03333	-	13.0513	11.7564	1.2949	hypothetical protein	Not in COGs
RHE_CH03592	-	13.9069	12.1476	1.7592	hypothetical protein	Not in COGs
RHE_CH03765	-	12.3218	10.81	1.5118	hypothetical protein	Not in COGs
RHE_CH03956	-	12.4928	11.4452	1.0476	hypothetical protein	Not in COGs
RHE_CH03983	-	12.586	10.7807	1.8053	hypothetical protein	Not in COGs
RHE_CH04082	-	13.4174	11.4746	1.9428	hypothetical protein	Not in COGs
RHE_PA00089	-	13.0856	11.727	1.3587	hypothetical protein	Not in COGs
RHE_PC00152	-	12.397	10.585	1.812	hypothetical protein	Not in COGs
RHE_CH00018	-	11.8569	14.0797	-2.2228	hypothetical protein	Not in COGs
RHE_CH00223	-	10.8961	12.1297	-1.2336	hypothetical protein	Not in COGs
RHE_CH02318	icd	11.7816	12.8591	-1.0775	NADP-dependent isocitrate dehydrogenase protein	Not in COGs
RHE_CH02606	plyA2	9.8687	11.7467	-1.8779	polysaccharidase protein	Not in COGs
RHE_CH02652	-	10.315	11.6478	-1.3328	hypothetical protein	Not in COGs
RHE_CH03431	-	11.9398	13.4635	-1.5238	hypothetical protein	Not in COGs
RHE_CH04089	-	10.7787	12.2883	-1.5096	hypothetical protein	Not in COGs
RHE_PA00157	traDa	10.2322	11.5652	-1.333	conjugal transfer protein D	Not in COGs
RHE_PA00170	trbH	10.3645	12.6102	-2.2457	conjugal transfer protein H	Not in COGs
RHE_PB00141	-	9.8051	10.9567	-1.1516	hypothetical protein	Not in COGs
RHE_PD00258	-	10.9335	11.988	-1.0544	polysaccharide inhibition protein	Not in COGs
RHE_PD00267	-	10.043	12.8337	-2.7907	hypothetical protein	Not in COGs
RHE_PD00274	-	10.4082	12.806	-2.3978	nodulation protein	Not in COGs
RHE_PD00283	-	11.7181	13.4744	-1.7563	hypothetical protein	Not in COGs
RHE_PD00285	-	11.4481	12.6946	-1.2465	fucosyl transferase protein	Not in COGs
RHE_PD00310	-	11.0533	13.0236	-1.9703	acyltransferase nodulation protein A	Not in COGs
RHE_PD00317	-	9.7153	10.9846	-1.2693	hypothetical protein	Not in COGs
RHE_PE00164	-	10.0672	11.2756	-1.2084	hypothetical protein	Not in COGs
RHE_PE00260	ropAe	10.289	14.0623	-3.7733	porin outer membrane protein	Not in COGs
RHE_PE00321	-	10.8561	13.0048	-2.1487	hypothetical protein	Not in COGs
RHE_PF00044	-	10.4534	12.1967	-1.7433	hypothetical protein	Not in COGs
RHE_PF00326	-	9.7576	10.8944	-1.1368	hypothetical protein	Not in COGs
RHE_PF00328	-	11.3465	12.4256	-1.0792	hypothetical protein	Not in COGs
