# Supplementary material for: Stress response regulators identified through genome-wide transcriptome analysis of the (p)ppGpp-dependent response in Rhizobium etli
Source: Genome Biol. 2011 Feb 16;12(2):R17. doi: 10.1186/gb-2011-12-2-r17 (PMC3188799; doi:10.1186/gb-2011-12-2-r17)
Supplement: Additional file 4 — Table S2. The RpoE4-regulated genes according to Martinez-Salazar et al. (2009) that were found to be alarmone-dependent in this study [42]. [file gb-2011-12-2-r17-S4.XLS]

## Sheet: Table S2, overlap RpoE4 & p4G
Table S2
Locus tag*	Gene symbol or Product name	log2 expression values						log2 ratio			Product name
		WT EE**	WT LE	WT ES	MT EE	MT LE	MT ES	WT, ES vs EE	ES, WT vs MT	EE, WT vs MT		Functional category
RHE_CH00180	-	9.9214	13.1857	15.2874	10.6988	10.9245	13.6158	5.366	1.6716	-0.7774	Putative inner membrane protein/hypothetical protein	Cell envelope protein with unknown function/Not in COGs
RHE_CH00265	-	11.1437	11.5044	12.8435	11.158	10.6714	9.3769	1.6998	3.4666	-0.0143	hypothetical protein	Not in COGs
RHE_CH00268	-	12.0045	13.5714	15.0613	11.5158	11.6421	11.1278	3.0568	3.9335	0.4887	hypothetical protein	Function unknown
RHE_CH00371	-	13.222	13.432	14.3101	12.304	12.0174	12.1913	1.0881	2.1188	0.918	transcriptional regulator (IMGterm)	Transcription
RHE_CH00462	-	9.8668	10.176	11.5998	9.8956	10.0231	10.5992	1.733	1.0006	-0.0288	Putative Mn-catalase/hypothetical protein	Oxidative stress response/Inorganic ion transport and metabolism
RHE_CH00479	-	11.7894	15.0512	16.5546	11.9637	12.2222	14.8543	4.7652	1.7003	-0.1743	hypothetical protein	Function unknown
RHE_CH00696	aglE	10.6545	11.2373	13.3039	10.9011	11.0869	9.7631	2.6494	3.5408	-0.2466	maltose-binding protein / trehalose-binding protein / sucrose-binding protein (IMGterm)	Carbohydrate transport and metabolism
RHE_CH00806	-	11.2591	11.5673	12.5825	10.8664	10.724	10.5107	1.3234	2.0718	0.3927	probable NTP pyrophosphohydrolase protein, MuT/nudix family	Stress response/Replication, recombination and repair
RHE_CH00851	-	10.6561	13.9392	16.2639	11.476	11.1825	13.6137	5.6078	2.6502	-0.8199	PCR barrel domain membrane protein/hypothetical protein	Cell envelope protein with unknown function/Not in COGs
RHE_CH00900	-	11.4108	11.0299	9.936	10.5821	10.3158	9.6844	-1.4748	0.2516	0.8287	hypothetical protein	Not in COGs
RHE_CH00965	-	10.591	12.1323	14.9469	11.0282	10.5335	11.0349	4.3559	3.912	-0.4372	CsbD-like protein, stress inducible/hypothetical protein	Stress response/Not in COGs
RHE_CH01231	-	9.7408	12.4769	14.4591	9.8506	10.1804	12.092	4.7183	2.3671	-0.1098	Conserved inner membrane protein/hypothetical protein	Cell envelope protein with unknown function/Not in COGs
RHE_CH01335	-	9.8649	12.4223	13.5029	10.2934	10.3797	11.8042	3.638	1.6987	-0.4285	Attachment or secretion protein/hypothetical protein	Cell envelope protein with unknown function/Cell motility
RHE_CH01537	-	9.8873	11.1252	12.8928	9.8121	9.6957	10.2481	3.0055	2.6447	0.0752	Hypothetical periplasm protein/hypothetical protein	Cell envelope protein with unknown function/Not in COGs
RHE_CH01634	rpmG	14.0226	13.4021	10.8719	13.4544	12.6919	10.5961	-3.1507	0.2758	0.5682	LSU ribosomal protein L33P (IMGterm)	Translation
RHE_CH01663	rplK	13.3292	13.2877	11.4376	13.9391	13.5441	10.8502	-1.8916	0.5874	-0.6099	LSU ribosomal protein L11P (IMGterm)	Translation
RHE_CH01670	rpsL	13.9807	13.7096	10.1003	14.4531	14.1451	9.5492	-3.8804	0.5511	-0.4724	SSU ribosomal protein S12P (IMGterm)	Translation
RHE_CH01677	rplW	13.4401	13.1964	10.4021	14.8086	14.1475	11.017	-3.038	-0.6149	-1.3685	LSU ribosomal protein L23P (IMGterm)	Translation
RHE_CH01681	rpsC	10.725	10.7704	9.2747	12.1065	11.7127	8.469	-1.4503	0.8057	-1.3815	SSU ribosomal protein S3P (IMGterm)	Translation
RHE_CH01682	rplP	12.2423	12.522	9.7016	13.4144	12.9444	9.079	-2.5407	0.6226	-1.1721	LSU ribosomal protein L16P (IMGterm)	Translation
RHE_CH01683	rpmC	13.7651	13.8961	10.5912	14.406	14.1174	10.4325	-3.1739	0.1587	-0.6409	LSU ribosomal protein L29P (IMGterm)	Translation
RHE_CH01684	rpsQ	13.2957	13.275	9.948	13.7577	13.3312	9.5434	-3.3477	0.4046	-0.462	SSU ribosomal protein S17P (IMGterm)	Translation
RHE_CH01685	rplN	12.1809	12.5367	10.1429	13.659	13.5805	9.307	-2.038	0.8359	-1.4781	LSU ribosomal protein L14P (IMGterm)	Translation
RHE_CH01688	rpsN	10.6408	10.9871	9.2727	11.9803	11.5349	8.3424	-1.3681	0.9303	-1.3395	SSU ribosomal protein S14P (IMGterm)	Translation
RHE_CH01690	rplF	11.2401	11.2798	9.7778	13.0154	12.3016	9.227	-1.4623	0.5508	-1.7753	LSU ribosomal protein L6P (IMGterm)	Translation
RHE_CH01715	-	10.1648	11.4346	12.5622	10.2922	10.1293	9.6566	2.3974	2.9056	-0.1274	hypothetical protein	Function unknown
RHE_CH01732	-	9.7046	10.4935	12.4531	9.7887	9.6849	9.6473	2.7485	2.8058	-0.0841	Conserved inner membrane protein/hypothetical protein	Cell envelope protein with unknown function/Not in COGs
RHE_CH01778	-	9.901	12.7087	15.1193	10.8784	10.2765	11.8677	5.2183	3.2516	-0.9774	Conserved outer membrane protein/hypothetical protein	Cell envelope protein with unknown function/Not in COGs
RHE_CH01802	-	11.3866	13.4596	16.3457	11.9476	12.0071	12.7777	4.9591	3.568	-0.561	CsbD-like protein, stress inducible/hypothetical protein	Stress response/Function unknown
RHE_CH02152	-	9.5192	10.0255	12.3449	9.7434	9.8289	10.0381	2.8257	2.3068	-0.2242	Hypothetical inner membrane protein/hypothetical protein	Cell envelope protein with unknown function/Not in COGs
RHE_CH02153	-	9.7492	10.5196	12.5547	9.9603	9.8361	10.4455	2.8055	2.1092	-0.2111	hypothetical protein	Not in COGs
RHE_CH02172	-	11.2387	12.9181	15.0148	11.4683	10.8802	12.1986	3.7761	2.8162	-0.2296	Conserved inner membrane protein/hypothetical protein	Cell envelope protein with unknown function/Not in COGs
RHE_CH02204	-	10.736	10.6378	11.0177	10.2787	9.9025	9.2696	0.2817	1.7481	0.4573	Putative signal transduction protein with CBS domain/putative inosine-5`-monophosphate dehydrogenase protein	Gene regulation/General function prediction only
RHE_CH02435	-	10.896	12.9165	14.0789	10.8731	10.472	10.0948	3.1829	3.9841	0.0229	Putative signal transduction protein with CBSc domain/putative inosine-5`-monophosphate dehydrogenase protein	Gene regulation/General function prediction only
RHE_CH02503	-	10.6902	13.5328	15.6137	10.9878	10.7481	12.4933	4.9235	3.1204	-0.2976	hypothetical protein	Function unknown
RHE_CH02573	-	9.5236	10.0861	11.4249	9.6793	9.5767	9.9231	1.9013	1.5018	-0.1557	Conserved inner membrane protein/hypothetical protein	Cell envelope protein with unknown function/Not in COGs
RHE_CH02632	-	9.947	11.524	13.6167	9.9977	10.3576	11.7252	3.6697	1.8915	-0.0507	hypothetical protein	Not in COGs
RHE_CH02635	-	9.7665	10.8015	12.6821	10.0984	10.2643	11.4215	2.9156	1.2606	-0.3319	Putative inner membrane protein/hypothetical protein	Cell envelope protein with unknown function/Not in COGs
RHE_CH02743	-	9.9906	10.3202	11.1716	10.0742	10.2204	11.3161	1.181	-0.1445	-0.0836	hypothetical protein	Not in COGs
RHE_CH03273	rpoE4	11.0745	11.06	11	10.7978	10.4598	9.5	-0.0745	1.5	0.2767	RNA polymerase sigma factor protein (sigma-24)	Transcription
RHE_CH03275	tcrX	13.044	13.719	14.4013	13.3625	13.1895	10.8451	1.3573	3.5562	-0.3185	two-component response regulator protein	Signal transduction mechanisms
RHE_CH03404	-	10.3636	11.9749	12.7266	10.4471	10.5736	10.108	2.363	2.6186	-0.0835	Conserved inner membrane protein/hypothetical protein	Cell envelope protein with unknown function/Not in COGs
RHE_CH03453	-	12.3827	13.0051	15.4518	11.9339	11.4598	12.2873	3.0691	3.1645	0.4488	hypothetical protein	Not in COGs
RHE_CH03474	-	10.4459	12.6151	14.7875	10.9477	10.8959	11.942	4.3416	2.8455	-0.5018	Putative pyridoxine-phosphate oxidase/hypothetical protein	B6 biosynthesis, stress response/General function prediction only
RHE_CH03529	-	11.1878	11.147	9.8712	10.3417	10.2294	10.2694	-1.3166	-0.3982	0.8461	transcriptional regulator, ArsR family (IMGterm)	Transcription
RHE_CH03873	atpH	11.7252	11.3755	9.5987	11.7403	11.3132	9.6114	-2.1265	-0.0127	-0.0151	ATP synthase F1 subcomplex delta subunit (IMGterm)	Energy production and conversion
RHE_CH04025	-	14.1528	13.8347	14.5633	13.6003	13.403	12.3434	0.4105	2.2199	0.5525	transcriptional regulator, CarD family (IMGterm)	Transcription
RHE_PB00004	-	9.5115	11.0491	12.7946	9.7238	9.9561	10.9812	3.2831	1.8134	-0.2123	hypothetical protein	Not in COGs
RHE_PB00040	-	9.6129	10.2722	13.1731	9.6392	9.8545	10.5003	3.5602	2.6728	-0.0263	Conserved periplasm protein/hypothetical protein	Cell envelope protein with unknown function/Function unknown
RHE_PD00100	-	9.6388	9.7859	11.3889	9.5462	10.9463	12.769	1.7501	-1.3801	0.0926	probable insertion sequence transposase protein	Replication, recombination and repair
RHE_PD00265	-	12.3079	11.9032	10.6666	11.6321	11.1449	10.3586	-1.6413	0.308	0.6758	hypothetical protein	Not in COGs
RHE_PD00295	fixOd	9.7567	9.7936	9.9977	9.7236	10.1198	11.1647	0.241	-1.167	0.0331	cytochrome C oxidase, fixO chain protein	Energy production and conversion
RHE_PE00176	-	9.9977	9.9331	9.9777	9.9349	10.1277	11.502	-0.02	-1.5243	0.0628	probable two-component response regulator protein	Signal transduction mechanisms
RHE_PE00299	-	9.734	10.6564	12.8139	10.0916	10.0789	10.8846	3.0799	1.9293	-0.3576	putative oxidoreductase protein, short-chain dehydrogenase reductase (SDR)family	Metabolism, stress response/Lipid transport and metabolism
RHE_PE00373	-	11.7399	13.0899	13.6241	13.436	12.5426	11.0358	1.8842	2.5883	-1.6961	Fasciclin domain protein/probable symbiotically induced surface protein	Cell envelope biogenesis/Cell wall/membrane biogenesis
RHE_PF00044	-	10.4534	12.9696	16.0169	12.1967	11.8547	13.3535	5.5635	2.6634	-1.7433	Hypothetical outer membrane protein/hypothetical protein	Cell envelope protein with unknown function/Not in COGs
RHE_PF00051	-	10.1326	10.9275	13.0532	10.4119	10.0063	9.9676	2.9206	3.0856	-0.2793	hypothetical protein	Function unknown
RHE_PF00085	-	9.6779	10.1094	11.8427	9.8554	10.0578	10.7706	2.1648	1.0721	-0.1775	Hypothetical inner membrane protein/hypothetical protein	Cell envelope protein with unknown function/Not in COGs
RHE_PF00261	-	12.2737	14.3544	15.8894	13.2676	13.5429	15.5318	3.6157	0.3576	-0.9939	hypothetical protein	Not in COGs
RHE_PF00277	-	9.5674	9.9572	11.351	9.5662	9.6955	10.0399	1.7836	1.3111	0.0012	putative alpha amylase protein	Carbohydrate transport and metabolism
* Martínez-Salazar et al. J Bacteriol (2009) vol. 191 (13) pp. 4122-32
** WT: wild type, MT: rsh mutant, EE: Early Exponential phase, LE: Late Exponential phase, ST: Stationary phase

## Sheet: S2, p4G-depend & RpoE4 downreg 
Locus tag*	Gene symbol or Product name	log2 expression values						log2 ratio			Product name
		WT EE**	WT LE	WT ES	MT EE	MT LE	MT ES	ES, WT vs MT	ES, WT vs MT	EE, WT vs MT		Functional category
RHE_CH00180	-	9.9214	13.1857	15.2874	10.6988	10.9245	13.6158	5.366	1.6716	-0.7774	hypothetical protein	Not in COGs
RHE_CH00265	-	11.1437	11.5044	12.8435	11.158	10.6714	9.3769	1.6998	3.4666	-0.0143	hypothetical protein	Not in COGs
RHE_CH00371	-	13.222	13.432	14.3101	12.304	12.0174	12.1913	1.0881	2.1188	0.918	transcriptional regulator (IMGterm)	Transcription
RHE_CH00479	-	11.7894	15.0512	16.5546	11.9637	12.2222	14.8543	4.7652	1.7003	-0.1743	hypothetical protein	Function unknown
RHE_CH00696	aglE	10.6545	11.2373	13.3039	10.9011	11.0869	9.7631	2.6494	3.5408	-0.2466	maltose-binding protein / trehalose-binding protein / sucrose-binding protein (IMGterm)	Carbohydrate transport and metabolism
RHE_CH00806	-	11.2591	11.5673	12.5825	10.8664	10.724	10.5107	1.3234	2.0718	0.3927	probable NTP pyrophosphohydrolase protein, MuT/nudix family	Replication, recombination and repair
RHE_CH00851	-	10.6561	13.9392	16.2639	11.476	11.1825	13.6137	5.6078	2.6502	-0.8199	hypothetical protein	Not in COGs
RHE_CH00900	-	11.4108	11.0299	9.936	10.5821	10.3158	9.6844	-1.4748	0.2516	0.8287	hypothetical protein	Not in COGs
RHE_CH01634	rpmG	14.0226	13.4021	10.8719	13.4544	12.6919	10.5961	-3.1507	0.2758	0.5682	LSU ribosomal protein L33P (IMGterm)	Translation
RHE_CH01663	rplK	13.3292	13.2877	11.4376	13.9391	13.5441	10.8502	-1.8916	0.5874	-0.6099	LSU ribosomal protein L11P (IMGterm)	Translation
RHE_CH01670	rpsL	13.9807	13.7096	10.1003	14.4531	14.1451	9.5492	-3.8804	0.5511	-0.4724	SSU ribosomal protein S12P (IMGterm)	Translation
RHE_CH01677	rplW	13.4401	13.1964	10.4021	14.8086	14.1475	11.017	-3.038	-0.6149	-1.3685	LSU ribosomal protein L23P (IMGterm)	Translation
RHE_CH01681	rpsC	10.725	10.7704	9.2747	12.1065	11.7127	8.469	-1.4503	0.8057	-1.3815	SSU ribosomal protein S3P (IMGterm)	Translation
RHE_CH01682	rplP	12.2423	12.522	9.7016	13.4144	12.9444	9.079	-2.5407	0.6226	-1.1721	LSU ribosomal protein L16P (IMGterm)	Translation
RHE_CH01683	rpmC	13.7651	13.8961	10.5912	14.406	14.1174	10.4325	-3.1739	0.1587	-0.6409	LSU ribosomal protein L29P (IMGterm)	Translation
RHE_CH01684	rpsQ	13.2957	13.275	9.948	13.7577	13.3312	9.5434	-3.3477	0.4046	-0.462	SSU ribosomal protein S17P (IMGterm)	Translation
RHE_CH01685	rplN	12.1809	12.5367	10.1429	13.659	13.5805	9.307	-2.038	0.8359	-1.4781	LSU ribosomal protein L14P (IMGterm)	Translation
RHE_CH01688	rpsN	10.6408	10.9871	9.2727	11.9803	11.5349	8.3424	-1.3681	0.9303	-1.3395	SSU ribosomal protein S14P (IMGterm)	Translation
RHE_CH01690	rplF	11.2401	11.2798	9.7778	13.0154	12.3016	9.227	-1.4623	0.5508	-1.7753	LSU ribosomal protein L6P (IMGterm)	Translation
RHE_CH01715	-	10.1648	11.4346	12.5622	10.2922	10.1293	9.6566	2.3974	2.9056	-0.1274	hypothetical protein	Function unknown
RHE_CH02172	-	11.2387	12.9181	15.0148	11.4683	10.8802	12.1986	3.7761	2.8162	-0.2296	hypothetical protein	Not in COGs
RHE_CH02204	-	10.736	10.6378	11.0177	10.2787	9.9025	9.2696	0.2817	1.7481	0.4573	putative inosine-5`-monophosphate dehydrogenase protein	General function prediction only
RHE_CH03273	rpoE4	11.0745	11.06	11	10.7978	10.4598	9.5	-0.0745	1.5	0.2767	RNA polymerase sigma factor protein (sigma-24)	Transcription
RHE_CH03275	tcrX	13.044	13.719	14.4013	13.3625	13.1895	10.8451	1.3573	3.5562	-0.3185	two-component response regulator protein	Signal transduction mechanisms
RHE_CH03453	-	12.3827	13.0051	15.4518	11.9339	11.4598	12.2873	3.0691	3.1645	0.4488	hypothetical protein	Not in COGs
RHE_CH03529	-	11.1878	11.147	9.8712	10.3417	10.2294	10.2694	-1.3166	-0.3982	0.8461	transcriptional regulator, ArsR family (IMGterm)	Transcription
RHE_CH03873	atpH	11.7252	11.3755	9.5987	11.7403	11.3132	9.6114	-2.1265	-0.0127	-0.0151	ATP synthase F1 subcomplex delta subunit (IMGterm)	Energy production and conversion
RHE_CH04025	-	14.1528	13.8347	14.5633	13.6003	13.403	12.3434	0.4105	2.2199	0.5525	transcriptional regulator, CarD family (IMGterm)	Transcription
RHE_PD00100	-	9.6388	9.7859	11.3889	9.5462	10.9463	12.769	1.7501	-1.3801	0.0926	probable insertion sequence transposase protein	Replication, recombination and repair
RHE_PD00265	-	12.3079	11.9032	10.6666	11.6321	11.1449	10.3586	-1.6413	0.308	0.6758	hypothetical protein	Not in COGs
RHE_PD00295	fixOd	9.7567	9.7936	9.9977	9.7236	10.1198	11.1647	0.241	-1.167	0.0331	cytochrome C oxidase, fixO chain protein	Energy production and conversion
RHE_PE00176	-	9.9977	9.9331	9.9777	9.9349	10.1277	11.502	-0.02	-1.5243	0.0628	probable two-component response regulator protein	Signal transduction mechanisms
RHE_PE00373	-	11.7399	13.0899	13.6241	13.436	12.5426	11.0358	1.8842	2.5883	-1.6961	probable symbiotically induced surface protein	Cell wall/membrane biogenesis
* Martínez-Salazar et al. J Bacteriol (2009) vol. 191 (13) pp. 4122-32
** WT: wild type, MT: rsh mutant, EE: Early Exponential phase, LE: Late Exponential phase, ST: Stationary phase

## Sheet: S2, p4G-depend & RpoE4 upreg
Locus tag*	Gene symbol or Product name	log2 expression values						log2 ratio			Product name
		WT EE**	WT LE	WT ES	MT EE	MT LE	MT ES	ES, WT vs MT	ES, WT vs MT	EE, WT vs MT		Functional category
RHE_CH00180	-	9.9214	13.1857	15.2874	10.6988	10.9245	13.6158	5.366	1.6716	-0.7774	hypothetical protein	Not in COGs
RHE_CH00268	-	12.0045	13.5714	15.0613	11.5158	11.6421	11.1278	3.0568	3.9335	0.4887	hypothetical protein	Function unknown
RHE_CH00462	-	9.8668	10.176	11.5998	9.8956	10.0231	10.5992	1.733	1.0006	-0.0288	hypothetical protein	Inorganic ion transport and metabolism
RHE_CH00479	-	11.7894	15.0512	16.5546	11.9637	12.2222	14.8543	4.7652	1.7003	-0.1743	hypothetical protein	Function unknown
RHE_CH00965	-	10.591	12.1323	14.9469	11.0282	10.5335	11.0349	4.3559	3.912	-0.4372	hypothetical protein	Not in COGs
RHE_CH01231	-	9.7408	12.4769	14.4591	9.8506	10.1804	12.092	4.7183	2.3671	-0.1098	hypothetical protein	Not in COGs
RHE_CH01335	-	9.8649	12.4223	13.5029	10.2934	10.3797	11.8042	3.638	1.6987	-0.4285	hypothetical protein	Cell motility
RHE_CH01537	-	9.8873	11.1252	12.8928	9.8121	9.6957	10.2481	3.0055	2.6447	0.0752	hypothetical protein	Not in COGs
RHE_CH01732	-	9.7046	10.4935	12.4531	9.7887	9.6849	9.6473	2.7485	2.8058	-0.0841	hypothetical protein	Not in COGs
RHE_CH01778	-	9.901	12.7087	15.1193	10.8784	10.2765	11.8677	5.2183	3.2516	-0.9774	hypothetical protein	Not in COGs
RHE_CH01802	-	11.3866	13.4596	16.3457	11.9476	12.0071	12.7777	4.9591	3.568	-0.561	hypothetical protein	Function unknown
RHE_CH02152	-	9.5192	10.0255	12.3449	9.7434	9.8289	10.0381	2.8257	2.3068	-0.2242	hypothetical protein	Not in COGs
RHE_CH02153	-	9.7492	10.5196	12.5547	9.9603	9.8361	10.4455	2.8055	2.1092	-0.2111	hypothetical protein	Not in COGs
RHE_CH02435	-	10.896	12.9165	14.0789	10.8731	10.472	10.0948	3.1829	3.9841	0.0229	putative inosine-5`-monophosphate dehydrogenase protein	General function prediction only
RHE_CH02503	-	10.6902	13.5328	15.6137	10.9878	10.7481	12.4933	4.9235	3.1204	-0.2976	hypothetical protein	Function unknown
RHE_CH02573	-	9.5236	10.0861	11.4249	9.6793	9.5767	9.9231	1.9013	1.5018	-0.1557	hypothetical protein	Not in COGs
RHE_CH02632	-	9.947	11.524	13.6167	9.9977	10.3576	11.7252	3.6697	1.8915	-0.0507	hypothetical protein	Not in COGs
RHE_CH02635	-	9.7665	10.8015	12.6821	10.0984	10.2643	11.4215	2.9156	1.2606	-0.3319	hypothetical protein	Not in COGs
RHE_CH02743	-	9.9906	10.3202	11.1716	10.0742	10.2204	11.3161	1.181	-0.1445	-0.0836	hypothetical protein	Not in COGs
RHE_CH03273	rpoE4	11.0745	11.06	11	10.7978	10.4598	9.5	-0.0745	1.5	0.2767	RNA polymerase sigma factor protein (sigma-24)	Transcription
RHE_CH03404	-	10.3636	11.9749	12.7266	10.4471	10.5736	10.108	2.363	2.6186	-0.0835	hypothetical protein	Not in COGs
RHE_CH03474	-	10.4459	12.6151	14.7875	10.9477	10.8959	11.942	4.3416	2.8455	-0.5018	hypothetical protein	General function prediction only
RHE_PB00004	-	9.5115	11.0491	12.7946	9.7238	9.9561	10.9812	3.2831	1.8134	-0.2123	hypothetical protein	Not in COGs
RHE_PB00040	-	9.6129	10.2722	13.1731	9.6392	9.8545	10.5003	3.5602	2.6728	-0.0263	hypothetical protein	Function unknown
RHE_PE00299	-	9.734	10.6564	12.8139	10.0916	10.0789	10.8846	3.0799	1.9293	-0.3576	putative oxidoreductase protein, short-chain dehydrogenase reductase (SDR)family	Lipid transport and metabolism
RHE_PF00044	-	10.4534	12.9696	16.0169	12.1967	11.8547	13.3535	5.5635	2.6634	-1.7433	hypothetical protein	Not in COGs
RHE_PF00051	-	10.1326	10.9275	13.0532	10.4119	10.0063	9.9676	2.9206	3.0856	-0.2793	hypothetical protein	Function unknown
RHE_PF00085	-	9.6779	10.1094	11.8427	9.8554	10.0578	10.7706	2.1648	1.0721	-0.1775	hypothetical protein	Not in COGs
RHE_PF00261	-	12.2737	14.3544	15.8894	13.2676	13.5429	15.5318	3.6157	0.3576	-0.9939	hypothetical protein	Not in COGs
RHE_PF00277	-	9.5674	9.9572	11.351	9.5662	9.6955	10.0399	1.7836	1.3111	0.0012	putative alpha amylase protein	Carbohydrate transport and metabolism
* Martínez-Salazar et al. J Bacteriol (2009) vol. 191 (13) pp. 4122-32
** WT: wild type, MT: rsh mutant, EE: Early Exponential phase, LE: Late Exponential phase, ST: Stationary phase
