# Supplementary material for: Stress response regulators identified through genome-wide transcriptome analysis of the (p)ppGpp-dependent response in Rhizobium etli
Source: Genome Biol. 2011 Feb 16;12(2):R17. doi: 10.1186/gb-2011-12-2-r17 (PMC3188799; doi:10.1186/gb-2011-12-2-r17)
Supplement: Additional file 5 — Table S3. The alarmone-dependent ncRNAs. [file gb-2011-12-2-r17-S5.XLS]

## Sheet: Table S3, ncRNAs
Table S3
Locus tag*	Gene symbol or Product name	log2 expression values						log2 ratio
		WT EE**	WT LE	WT ES	MT EE	MT LE	MT ES	ES, WT vs MT
ReE01		10.3476	10.0747	13.4945	10.4962	9.94824	9.4158	4.07873
ReC70	6S / SsrS RNA	13.1616	12.2969	14.9981	12.7794	11.3935	11.1632	3.83485
ReC55	Bacterial RNase P class A	14.8902	14.3256	16.9067	13.8644	12.8998	13.2222	3.6845
ReC43		11.2143	11.557	15.2637	10.6066	10.4525	11.9031	3.36052
ReC06		14.6694	14.7754	16.8277	14.1855	13.6451	13.5669	3.26084
ReC25		15.8013	15.9175	17.1015	15.8057	15.6075	13.9741	3.12741
ReD04	incAd / ctRNA (Rolling circle replication)	10.9481	10.2086	12.9231	10.6988	10.0836	9.92553	2.99761
ReC17		12.4041	12.0813	12.9279	11.4187	10.9492	9.99864	2.92925
ReC14		15.5106	15.5955	16.6477	15.0407	15.133	13.8593	2.78843
ReC52	tmRNA	13.7949	13.3053	15.8319	13.5142	13.4223	13.2401	2.59176
ReC26		13.0149	11.8376	12.4695	11.3855	10.9328	10.0275	2.44196
ReC61		12.7307	12.6424	12.1392	11.1127	10.7748	9.71398	2.42521
ReE04	incAe / ctRNA (Rolling circle replication)	11.0019	10.2194	12.6291	10.7558	10.1999	10.5082	2.12093
ReC08		11.4661	11.2599	12.9567	10.7749	10.2103	11.0795	1.87721
ReC64		15.3134	15.4959	17.0951	15.2894	14.3743	15.3147	1.78041
ReC62		14.1598	13.6737	12.9999	13.4058	12.2177	11.2314	1.76853
ReC28		13.8585	13.7817	12.9774	13.4225	13.4486	11.3217	1.65569
ReC19		14.5009	14.0785	14.101	13.8824	13.5299	12.456	1.64496
ReC56		15.6895	15.7148	16.822	15.4944	15.1427	15.2525	1.56955
ReC24		14.6248	13.619	12.9912	13.2075	13.6651	11.4255	1.56571
ReC13		9.95135	10.0416	11.7724	9.91034	10.3409	10.3033	1.46904
ReC76		11.6409	12.1336	13.3435	12.6881	11.95	11.942	1.40151
ReC42		11.8461	11.6929	12.0972	10.8606	10.8675	10.7484	1.34882
ReC44	Glycine riboswitch	12.7196	12.3943	11.0793	11.6231	10.9706	9.81171	1.26756
ReC30		14.2503	13.6523	11.7202	13.3731	13.3217	10.4846	1.23566
ReC46		11.4288	10.5222	11.7165	10.4222	11.4112	10.5334	1.18311
ReC29		12.3514	12.4229	10.2681	13.7673	13.2838	9.15019	1.11792
ReC04	SRP 4.5S RNA	11.4719	10.9629	12.892	11.1439	11.1894	11.8458	1.04616
ReC67		15.7327	15.8284	15.4453	15.5493	15.8799	16.641	-1.19574
ReC75		15.6168	15.7817	15.3862	15.5505	15.8379	16.5885	-1.20233
ReC15		10.8545	11.0355	11.2621	10.5345	11.024	12.6176	-1.35544
ReC38		10.9596	10.9482	10.8062	10.5608	10.9389	12.2884	-1.48226
ReD02		10.7498	10.3129	10.5806	12.4268	12.1796	11.6765	-1.09591
* Vercruysse et al. BMC genomics (2010) vol. 11 pp. 53
** WT: wild type, MT: rsh mutant, EE: Early Exponential phase, LE: Late Exponential phase, ST: Stationary phase
