# Supplementary material for: Stress response regulators identified through genome-wide transcriptome analysis of the (p)ppGpp-dependent response in Rhizobium etli
Source: Genome Biol. 2011 Feb 16;12(2):R17. doi: 10.1186/gb-2011-12-2-r17 (PMC3188799; doi:10.1186/gb-2011-12-2-r17)
Supplement: Additional file 6 — Table S4. The RT-qPCR fold changes compared to array fold changes and qPCR primers. [file gb-2011-12-2-r17-S6.XLS]

## Sheet: Table S4, RT-qPCR validation
Table S4
	Array fold changes			qPCR fold changes
Locus tag / gene name	Stationary phase, wild type vs rsh-mutant	Early exponential phase, wild type vs rsh-mutant	Wild type, stationary phase vs early exponential phase	Stationary phase, wild type vs rsh-mutant	Early exponential phase, wild type vs rsh-mutant	Wild type, stationary phase vs early exponential phase
RHE_CH00669 flaCh1	0.4984	1.3288	-2.4337	4.12322	1.16071	-1.17127
RHE_CH00714 potF	4.3983	-0.3154	1.695	3.38932	-0.0368695	1.54505
RHE_CH01689 rpsH	-0.1836	-2.1332	-1.497	0.758843	0.336878	-3.29691
RHE_CH00658 flgB	-0.6348	1.9988	-2.6214	3.62462	2.00071	-1.63566
RHE_CH00828 groel	0.7144	-1.8087	-0.9713	-1.09903	-4.62087	5.05942
RHE_CH01691 rplR	-0.4444	-1.5404	-1.8563	0.360905	0.409294	-4.18685
RHE_CH02817 yeaG	4.7693	-1.0105	4.2975	3.12601	-0.387501	4.4481
RHE_CH00371	2.1188	0.918	1.0881	1.73357	0.660694	0.678139
RHE_PF00052	1.1552	-0.0337	2.1213	3.49503	-3.276	4.63837
RHE_CH00406	2.9189	-0.4801	1.4318	1.05792	-0.776383	1.75426
RHE_PA00087 otsA	-2.0447	0.3339	0.3338	0.747291	-0.31042	-0.107865
RHE_CH01348 tRNA ser	3.0066	0.8238	2.5445	1.42232	0.59694	-1.25907
RHE_CH00696 aglE	3.5408	-0.2466	2.6494	1.81122	-1.05741	3.63645
RHE_PD00277	-1.5519	-2.3085	-1.1237	-0.335234	-1.78364	-1.41943
see Fig 3, resp. colors	blue	green	red

## Sheet: S4, Possible CH371 targets
	qPCR relative expression CH00371 mutant vs wild type*	(p)ppGpp-dependent	Induced by**	Regulated by	Product name	Functional category	Additional information	Ref
CH00025 trxA1	1.41951	yes	H2O2	OxyR	thioredoxin protein	Posttranslational modification, protein turnover, chaperones	Glutaredoxin is a small redox enzyme of approximately one hundred amino-acid residues which use glutathione as a cofactor. Glutaredoxins are oxidized by substrates with disulfide bonds and reduced by the oxidation of glutathione. Oxidized glutathione is then reduced by glutathione reductase, forming the glutathion system. Thioredoxins and glutaredoxins are the primary reductants of intracellular …	Zheng et al. J Bacteriol (2001), Imlay et al. Annu Rev Biochem (2008)
CH00322 gshB	2.34801	yes	-	-	glutathione synthase	Coenzyme transport and metabolism	Glutathione synthetase catalyzes the second, final step in the pathway for the biosynthesis of glutathione. Gsh is a secondary reductant necessary to reduce/recover protective enzymes such as peroxidases.	Stone et al. Antioxidants & Redox Signaling (2006), Barra-Bily et al. J Bacteriol (2010)
CH00325 cysK1	2.51958	no	H2O2, PQ, NaSal	OxyR-indep	cysteine synthase	Amino acid transport and metabolism	Strongly induced by H2O2 in an OxyR-independen manner. Furthermore,CysK is induces by both the superoxide-generating agent paraquat (PQ), an inducer of the soxRS system, and to the weak acid salt sodium salicylate (NaSal), an inducer of the marRA system. Cysteine synthase A carries out the second step in the pathway of cysteine biosynthesis, converting O-acetyl-serine into L-cysteine. cysK respon…	Pomposiello et al. J Bacteriol (2001), Ackerley et al. J Bacteriol (2006), Barra-Bily et al. J Bacteriol (2010), Suzuki et al. J Biochem (1997 )
CH00378 fur	1.17054	no	-	OxyR, SoxS	ferric uptake regulation protein	Inorganic ion transport and metabolism	The primary control of iron homeostasis in most bacteria is mediated by the Fur protein, a transcription factor activated by the binding of ferrous iron. Metallated Fur binds to and occludes the promoter regions of operons that encode iron import proteins, thereby effecting feedback control. Because the hydroxyl radical is formed by re- action between H2O2 and ferrous iron, its toxicity is limite…	Zheng et al. J Bacteriol (1999)
CH00462 Mn_catalase	1.26027	yes	-	-	hypothetical protein, pfam05067 Mn_catalase	Inorganic ion transport and metabolism	Homology Blast search, 75% identity to a non-heme manganese-containing catalase of Bradyrhizobium sp. BTAi1, 75% identity to a non-heme manganese-containing catalase of Bradyrhizobium sp. ORS278, 41.8% identity to a probable manganese catalase of Clostridium acetobutylicum, Predicted molecular function by InterProScan is an oxidoreductase activity and transition metal ion binding. The use of tran…	Stone et al. Antioxidants & Redox Signaling (2006), Imlay et al. Annu Rev Biochem (2008)
CH00704 zwf1	1.26027	no	PQ	SoxRS	glucose-6-phosphate 1-dehydrogenase	Carbohydrate transport and metabolism	glucose-6-phosphate de- hydrogenase is the first enzyme of the pentose phosphate pathway, induced by paraquat and part of the soxRS regulon.	Pomposiello et al. J Bacteriol (2001)
CH01203 sodB	1.35737	yes	PQ	-	superoxide dismutase protein, Fe-cofactor	Inorganic ion transport and metabolism	SodB superoxide dismutase (Fe) is induced by paraquat in E.coli and is als abundantly present in bacteroids.	Djordjevic et al. J Mol Biol (2003)
CH01400 sodC	0.836142	no	PQ	-	superoxide dismutase protein, CuZn-cofactor	Inorganic ion transport and metabolism	superoxide dismutase (Fe) is induced by superoxide species in E.coli and is als abundantly present in bacteroids.	Flechard et al. (2009), Djordjevic et al. J Mol Biol (2003)
CH01597 btuE	1.26027	no	-	-	glutathione peroxidase protein	Posttranslational modification, protein turnover, chaperones	A major antioxidant enzymes involved in the catalytic breakdown of peroxides by reducing H2O2 to water and subsequently oxidize glutathione as a secondary reductant. these enzymes the optimal substrate is hydrogen peroxide, but others are more active with organic hydroperoxides	Stone et al. Antioxidants & Redox Signaling (2006), Veal et al. Mol Cell (2007)
CH01775 cysK2	1.58261	no	H2O2, PQ, NaSal	OxyR-indep	cysteine synthase protein	Amino acid transport and metabolism	~CysK1	Pomposiello et al.. J Bacteriol (2001)
CH02078 fpr	1.09911	yes	H2O2, PQ	SoxRS, OxyR-indep	ferredoxin-NADP+ reductase protein	Energy production and conversion	Ferredoxins are iron-sulfur proteins that mediate electron transfer in a range of metabolic reactions. Ferredoxin-NADPH oxidoreductase is part of the SoxRS regulon and is induced by paraquat as well as H202 in a oxyR-independent manner.	Zheng et al. J Bacteriol (2001), Imlay Annu Rev Biochem (2008)
CH02717 sodM	0.98745	no	PQ	-	superoxide dismutase protein	Inorganic ion transport and metabolism	superoxide dismutase is induced by superoxide species in E.coli and is als abundantly present in bacteroids.	Djordjevic et al. J Mol Biol (2003)
CH02250 sufD	1.33396	no	H2O2, SO	Fur, OxyR, IHF, and IscR	ABC transporter involved in Fe-S cluster assembly, permease protein	Posttranslational modification, protein turnover, chaperones	SufD is part of the protein machinery that is involved in the biosynthesis of iron-sulfur clusters assembly/repair of iron-sulfur clusters and is strongly induced by H2O2.	Lee et al. Mol Microbiol (2004), Imlay Annu Rev Biochem (2008)
CH02251 sufC	1.79384	no	H2O2, SO	Fur, OxyR, IHF, and IscR	ABC transporter involved in Fe-S cluster assembly, ATP-binding protein	Posttranslational modification, protein turnover, chaperones	SufC is part of the protein machinery that is involved in the biosynthesis of iron-sulfur clusters assembly/repair of iron-sulfur clusters and is strongly induced by H2O2.	Lee et al. Mol Microbiol (2004), Imlay Annu Rev Biochem (2008)
CH02253 sufB	1.50745	yes	H2O2, SO	Fur, OxyR, IHF, and IscR	Iron-regulated ABC transporter membrane component SufB	Posttranslational modification, protein turnover, chaperones	The sufB, sufC, and sufD genes encode components of an ATP binding cassette (ABC) transporter. The assembly of iron-sulfur clusters requires complex biosynthetic machinery. E. coli encodes two sets of proteins, the Isc and the Suf system, to achieve this task. The SufE protein transfers sulfur to the SufB component of the SufBCD complex. The SufBCD complex activates the cysteine desulfurase activ…	Lee et al. Mol Microbiol (2004), Imlay Annu Rev Biochem (2008)
CH02262 bcp	not detected	no	general oxidative stress	-	bacterioferritin comigratory protein	Posttranslational modification, protein turnover, chaperones	bcp is a thioredoxin 1 -dependent thiol peroxidase that belongs to the family of 1-Cys peroxidases. The enzyme preferentially reduces linoleic acid hydroperoxide over H2O2 and t-butyl hydroperoxide. A Cys45 mutant loses all catalytic activity. A bcp insertion mutant grows slower than wild type and is hypersensitive to peroxides. Expression of bcp is induced by oxidative stress.	Jeong W et al. J Biol Chem (2000)
CH02304 grlA	1.17054	yes	H2O2	OxyR	glutaredoxin protein	Posttranslational modification, protein turnover, chaperones	Glutaredoxin is a small redox enzyme of approximately one hundred amino-acid residues which use glutathione as a cofactor. Glutaredoxins are oxidized by substrates with disulfide bonds and reduced by the oxidation of glutathione. Oxidized glutathione is then reduced by glutathione reductase, forming the glutathion system. Thioredoxins and glutaredoxins are the primary reductants of intracellular …	Zheng et al. J Bacteriol (2001), Imlay et al. Annu Rev Biochem (2008)
CH02323 recA	0.320426	yes	H2O2	-	RecA protein	Replication, recombination and repair	In aerobic habitats oxidative damage is abundant enough that it is probably the predominant source of DNA damage and mutagenesis. When DNA lesions persist, either because they are not suitable substrates for the base excision repair system or because they are overwhelming in quantity, the SOS response is activated. This regulon is induced in the period after the exposure of E. coli to substantial…	Imlay JA et al. J Bacteriol (1987)
CH02377 gor	1.17054	no	H2O2	OxyR	glutathione-NADPH reductase	Energy production and conversion	Glutaredoxin is a small redox enzyme of approximately one hundred amino-acid residues which use glutathione as a cofactor. Glutaredoxins are oxidized by substrates with disulfide bonds and reduced by the oxidation of glutathione. Oxidized glutathione is then reduced by glutathione reductase, forming the glutathion system. Thioredoxins and glutaredoxins are the primary reductants of intracellular …	Zheng et al. J Bacteriol (2001), Imlay et al. Annu Rev Biochem (2008)
CH02975 trxBch	1.26027	yes	H2O2	OxyR	thioredoxin reductase (NADPH) protein	Posttranslational modification, protein turnover, chaperones	The recycling of oxidized peroxidase enzymes involves oxidation of reduced thioredoxin (Trx). The reduced thioredoxin is a powerful protein disulfide reductase, and catalyzes dithiol-disulfide exchange reactions. Thioredoxin reductase catalyzes the reduction of thioredoxin by NADPH. / Glutaredoxin is a small redox enzyme of approximately one hundred amino-acid residues which use glutathione as a …	Vael et al. Mol Cell (2007), Poole et al. Arch Biochem Biophys (2005), Zheng et al. J Bacteriol (2001), Imlay et al. Annu Rev Biochem (2008)
CH03690 osmC	0.702116	yes	osmotic stress, NaSal, not PQ	indirect H-NS	osmotically inducible protein	Posttranslational modification, protein turnover, chaperones	OsmC is a non-essential protein in E.coli which has been shown to have peroxidase activity with a strong preference for organic hydroperoxide. The OsmC ortholog of Thermus thermophilus has also been shown to have hydroperoxide peroxidase activity. Expression of osmC is growth phase-regulated and osmotically inducible. OsmC is induced in E.coli by the weak acid salt sodium salicylate (NaSal), an i…	Gutierrez et al. J Mol Biol (1991), Lesniak et al. Protein Sci (2003)
CH03718 nrdH	1.22642	yes	general oxidative stress, hydroxyurea	Fur	glutaredoxin protein	Posttranslational modification, protein turnover, chaperones	NrdH is a functional hydrogen donor for ribonucleotide reductase. It has higher specificity for the class Ib (NrdEF) enzyme than for the class Ia (NrdAB) enzyme. NrdH itself is reduced by thioredoxin reductase, but not by glutathione. Expression of the nrdHIEF operon is increased by hydroxyurea and oxidative stress. Expression is highest in minimal medium and in early log phase growth in complex …	Monje-Casas F et al. J Biol Chem (2001), Zheng et al. J Bacteriol (2001), Imlay et al. Annu Rev Biochem (2008)
CH03762 grxC	1.22525	no	H2O2	OxyR	glutaredoxin protein	Posttranslational modification, protein turnover, chaperones	Glutaredoxin is a small redox enzyme of approximately one hundred amino-acid residues which use glutathione as a cofactor. Glutaredoxins are oxidized by substrates with disulfide bonds and reduced by the oxidation of glutathione. Oxidized glutathione is then reduced by glutathione reductase, forming the glutathion system. Thioredoxins and glutaredoxins are the primary reductants of intracellular …	Zheng et al. J Bacteriol (2001), Imlay et al. Annu Rev Biochem (2008)
CH03863 soxR	1.15431	no	SO	-	redox-sensitive transcriptional regulator-activator protein	Transcription	SoxR(S) is the regulator of the response to superoxide Stress. SoxR, which is a sensor protein that detects redox stress, and SoxS, a transcriptional activator that positively regulates about two dozen genes in E. coli.	Eiamphungporn et al. J Bacteriol (2006), Imlay et al. Annu Rev Biochem (2008)
CH03944 AcnA	1.5379	yes	general oxdative stress	-	aconitase	Energy production and conversion	Aconitase catalyzes the reversible isomerization of citrate and iso-citrate via cis-aconitate. Aconitase B is a dehydratases that is rapidly damaged by oxidants. Aconitase A is a component of the SoxRS response. This isozyme is resistant to inactivation. Aconitase A has an iron-sulfer cluster, and in fact the purified enzyme is acutely sensitive to oxidants. However, aconitase A retains activity …	Varghese et al. (2007) Mol Microbiol
CH04081 bfr	1.28101	yes	general oxdative stress	Fur	bacterioferritin protein	Inorganic ion transport and metabolism	bfr encodes bacterioferritin, which is an iron storage protein. Bfr interacts with the ferredoxin, Bfd. Gene expression is repressed by the small RNA RyhB that is subject to negative regulation by the Fur protein. Bacterioferritin is also observed under conditions of abundant iron. Furthermore, the bfr mRNA stability during glucose starvation is diminished in the absence of RNase III function. In…	Barra-Bily et al. J Bacteriol (2010), Andrews et al. FEMS Microbiol rev (2003)
PF00003 oxyR	1.12887	no	general oxdative stress, H2O2	cAMP-CRP(+), RpoS(+)	transcriptional regulator, LysR family	Transcription	OxyR, "oxidative stress regulator," is the transcriptional dual regulator for the expression of antioxidant genes in response to oxidative stress, in particular, elevated levels of hydrogen peroxide. The OxyR regulon includes genes involved in peroxide metabolism, redox balance, and peroxide protection. OxyR activates the synthesis of the small, noncoding oxyS RNA. This allows OxyR to regulate as…	Zheng et al. J Bacteriol (2001), Imlay et al. Annu Rev Biochem (2008), Mongkolsuk et al. Mol Microbiol (2002)
PF00004 katG	0.911909	no	general oxdative stress	OxyR	catalase protein	Inorganic ion transport and metabolism	The KatG enzyme is a bifunctional hydroperoxidase I, having both catalase and peroxidase activity. Activated by OxyR.	Hillar et al. FEMS Microbiol Let (1999)
PF00137 trxBf	1.17615	yes	H2O2	OxyR	thioredoxin reductase (NADPH) protein	Posttranslational modification, protein turnover, chaperones	Glutaredoxin is a small redox enzyme of approximately one hundred amino-acid residues which use glutathione as a cofactor. Glutaredoxins are oxidized by substrates with disulfide bonds and reduced by the oxidation of glutathione. Oxidized glutathione is then reduced by glutathione reductase, forming the glutathion system. Thioredoxins and glutaredoxins are the primary reductants of intracellular …	Zheng et al. J Bacteriol (2001), Imlay et al. Annu Rev Biochem (2008)
PF00503 fixGf	0.938569	yes	H2O2, PQ	SoxRS, OxyR-indep	ferredoxin oxidase protein	Energy production and conversion	Ferredoxins are iron-sulfur proteins that mediate electron transfer in a range of metabolic reactions. Ferredoxin-NADPH oxidoreductase is part of the SoxRS regulon and is induced by paraquat as well as H202 in a oxyR-independent manner.	Zheng et al. J Bacteriol (2001), Imlay et al. Annu Rev Biochem (2008)
					entericidin B signal peptide protein	Not in COGs	Possible pf52 targets based on bindingsite, not clear RpoE4-regulated, entericidin B signal peptide protein, Anitdot/toxin system
	**red:over 25% increase, green:over 25% decrease		* PQ: paraquat, SO: superoxide generators, NaSal: salt sodium salicylate

## Sheet: S4, qPCR primers
Locus tag / gene name	Forward primer	Reverse primer
RHE_CH00669 flaCh1	CAAGACGCAGAACCACGTTTC	CAGCGTTATCGGAAGCCTTT
RHE_CH00714 potF	AGGAAACCGGCATCAAGGT	TTGGTTTCGACGGTCTCGTT
RHE_CH01689 rpsH	GGCTACATCCGTGGCTATTCC	CGATGTTGAGCTCCGACTTG
RHE_CH00658 flgB	CAACATCGCGAATGCCAAT	CGAAGGGCGTGACGTCTTT
RHE_CH00828 groel	GGCGAAAATACCTATCGCATCA	AAGCTCGGTCTCGTCGAAAC
RHE_CH01691 rplR	AGCAGGAAAGAAGCACTTGCA	TGGCCACCGACTTGATATGA
RHE_CH02817 yeaG	CGCGATCTCAACGAGAACTTG	GGGAATCGCCAATCCAAAG
RHE_CH00371	TGTTGGCAGCCGCATTC	CCAAGCTTTTCCTGGCTCAT
RHE_PF00052	TGCGCAGCGATGATGATATC	AGTTCAGCGCCTTCAGCAA
RHE_CH00406	GAAACTCCATGAGTGTGCGTGTA	TTTGACGGAAGGATTCACCAA
RHE_PA00087 otsA	GTGCGGTTCTTAGCGAAGATTAC	CGCAAAGGTGGCGTTCA
RHE_CH01348 tRNA ser	GAGAGGTGGCCGAGTGGTCG	CCTTAGCAGGGGAGCGCCTT
RHE_CH00696 aglE	TGCCGCGATCGATGAATT	CACCGCCATCGACATATTTCT
RHE_PD00277	GTTGACGGCACAACCTACGTT	AGACGTCATCGCGCTTGTC

## Sheet: S4, RT-PCR primers
Locus tag / gene name	Forward primer	Reverse primer
CH02817-CH02816	TGATGTCTCCTTCGACGAAG	AGTGAATTCGTCTCGCGCAT
CH02816-CH02815	GTCGCCGGACCGTAGAAGAA	ACTGACGCGGGAGGAATTCC
