# Supplementary material for: Stress response regulators identified through genome-wide transcriptome analysis of the (p)ppGpp-dependent response in Rhizobium etli
Source: Genome Biol. 2011 Feb 16;12(2):R17. doi: 10.1186/gb-2011-12-2-r17 (PMC3188799; doi:10.1186/gb-2011-12-2-r17)
Supplement: Additional file 7 — Table S5. The bacterial strains and plasmids used in this study. [file gb-2011-12-2-r17-S7.XLS]

## Sheet: S5, Strains and plasmids
Table S5
Strain or plasmid	Relevant characteristics	Reference or source
Escherichia coli strains
DH5α	F- ⌀80dlacZ∆M15 ∆(lacZYA-argF) recA1 endA1 hsdR17 supE44 thi-1 gyrA96	Gibco BRL
Rhizobium etli strains
CFN42	NalR wild type	Gonzalez et al., 2006
CMPG13300	NalR SpR rsh::Ω-Sp, opposite orientation	This study
CMPG13306	NalR KmR rpoE4::Ω-Km, same orientation	Unpublished
CMPG13308	NalR KmR ecfG2::Ω-Km, same orientation	This study
CMPG13309	NalR KmR SpR rpoE4::Ω-Km ecfG2::Ω-Sp, same orientations	This study
CMPG13310	NalR KmR CH00371::Ω-Km, same orientation	This study
CMPG13311	NalR KmR prkA::Ω-Km, opposite orientation	This study
FAJ1175	SpR rpoN1::Ω-Sp	Michiels et al., 1998
CFN2012	ntrC::Tn5	Moreno et al., 1992
Plasmids
pHP45Ω-Sp	ApR SpR	Fellay et al., 1987
pHP45Ω-Km	ApR KmR	Fellay et al., 1987
pJQ200-uc1	GmR sacB	Quandt et al., 1993
pCR4Blunt-TOPO	ApR KmR, PCR TA cloning vector	Invitrogen
pFAJ1703	ApR TcR gusA, stable RK2-derived promoter-probe vector	Dombrecht et al., 2001
pCMPG8715	rsh gene of R. etli CNPAF512 in pFAJ1702	Moris et al., 2005
pCMPG13314	ApR KmR, pUC18Not containing rsh	This study
pCMPG13315	GmR SpR, pJQ200-uc1 containing rsh::Ω-Sp, opposite orientation	This study
pCMPG13308	ApR KmR, pUC18Not containing ecfG2	This study
pCMPG13311	GmR KmR, pJQ200-uc1 containing ecfG2::Ω-Km, same orientation	This study
pCMPG13318	GmR KmR SpR, pJQ200-uc1 containing rpoE4::Ω-Km ecfG2::Ω-Sp, same orientation	This study
pCMPG13319	ApR KmR, pUC18Not containing CH00371	This study
pCMPG13320	GmR KmR, pJQ200-uc1 containing CH00371::Ω-Km, same orientation	This study
pCMPG13321	ApR KmR, pUC18Not containing prkA	This study
pCMPG13322	GmR KmR, pJQ200-uc1 containing prkA::Ω-Km, opposite orientation	This study
pCMPG13323	ApR TcR, prkA promoter region in pFAJ1703	This study
